# Supplementary material for: 4-Chloro-N-(2,4-dimethyl­phen­yl)-2-methyl­benzene­sulfonamide
Source: Acta Crystallogr Sect E Struct Rep Online. 2011 Sep 17;67(Pt 10):o2648. doi: 10.1107/S1600536811036956 (PMC3201300; doi:10.1107/S1600536811036956)
Supplement: Supplementary file 2 [file e-67-o2648-Isup2.hkl]

# 
# h,k,l, Fc-squared, Fo-squared, sigma(Fo-squared) and status flag 
# 
data_I
_shelx_title ' S82 P21/N' 
_shelx_refln_list_code          4 
_shelx_F_calc_maximum      186.01 
_exptl_crystal_F_000       648.00 
_reflns_d_resolution_high  0.8008 
 
loop_ 
 _symmetry_equiv_pos_as_xyz 
 'x, y, z' 
 '-x+1/2, y+1/2, -z+1/2' 
 '-x, -y, -z' 
 'x-1/2, -y-1/2, z-1/2' 
 
_cell_length_a     8.2578 
_cell_length_b    12.6650 
_cell_length_c    14.2990 
_cell_angle_alpha  90.000 
_cell_angle_beta   92.187 
_cell_angle_gamma  90.000 
 
_shelx_F_squared_multiplier     1.000 
 
loop_ 
 _refln_index_h 
 _refln_index_k 
 _refln_index_l 
 _refln_F_squared_calc 
 _refln_F_squared_meas 
 _refln_F_squared_sigma 
 _refln_observed_status 
   2   0   0    10686.16    10386.46     17.37 o 
   4   0   0      374.62      486.41      4.08 o 
   6   0   0       10.12       15.51      2.72 o 
   8   0   0      126.24      149.43      5.79 o 
  10   0   0       92.13      130.36     10.67 o 
   1   1   0     2838.93     2912.02      8.77 o 
   2   1   0      125.40       92.68      2.15 o 
   3   1   0     3059.40     3035.82      7.53 o 
   4   1   0     1219.07     1531.91      8.44 o 
   5   1   0      166.57      154.55      2.70 o 
   6   1   0      114.05      116.88      3.00 o 
   7   1   0      958.75      959.53     12.31 o 
   8   1   0        1.19        4.60      3.17 o 
   9   1   0        1.30        1.45      4.20 o 
  10   1   0        2.24        2.25      6.97 o 
   0   2   0     3064.92     2967.95     11.86 o 
   1   2   0    12498.39    12200.24     27.66 o 
   2   2   0     2872.80     2903.82      9.04 o 
   3   2   0     4987.49     4988.39     16.57 o 
   4   2   0      769.45      764.35      6.55 o 
   5   2   0        1.96        4.57      1.49 o 
   6   2   0        4.27        6.77      2.57 o 
   7   2   0      351.28      363.10      6.29 o 
   8   2   0      123.72      127.24      5.40 o 
   9   2   0        5.33       14.03      4.11 o 
  10   2   0        5.80        7.28      7.04 o 
   1   3   0      866.66      921.70      9.66 o 
   2   3   0      137.81       98.54      1.55 o 
   3   3   0       19.68       18.30      1.76 o 
   4   3   0     5493.35     5581.41     15.31 o 
   5   3   0       87.72       87.07      3.82 o 
   6   3   0     2614.16     2607.50     40.99 o 
   7   3   0      335.18      304.77      6.66 o 
   8   3   0       36.15       34.46      3.88 o 
   9   3   0        0.10        2.10      3.71 o 
  10   3   0       11.32        8.10      7.41 o 
   0   4   0        1.44        8.07      2.23 o 
   1   4   0    19973.44    18907.09     29.76 o 
   2   4   0      662.58      810.89      4.32 o 
   3   4   0     4898.18     5043.85     11.26 o 
   4   4   0      412.74      432.98      7.12 o 
   5   4   0        0.43        1.23      1.85 o 
   6   4   0       10.13       13.46      2.74 o 
   7   4   0       55.89       63.00      4.07 o 
   8   4   0        4.52        4.47      3.46 o 
   9   4   0       51.08       57.15      4.72 o 
   1   5   0      355.24      321.56      4.73 o 
   2   5   0      947.45      968.84     11.23 o 
   3   5   0     1216.25     1201.30      7.77 o 
   4   5   0      898.74      877.84      7.57 o 
   5   5   0      512.57      488.71      7.26 o 
   6   5   0      285.06      271.52      4.92 o 
   7   5   0       21.20       11.43      2.99 o 
   8   5   0       10.60        3.12      4.00 o 
   9   5   0       17.40       20.29      6.49 o 
   0   6   0     2248.48     1977.58     17.16 o 
   1   6   0      509.09      442.93      6.03 o 
   2   6   0    11624.00    12120.07     46.15 o 
   3   6   0      279.31      237.74      3.10 o 
   4   6   0      417.80      431.80     16.91 o 
   5   6   0      230.92      231.67      5.05 o 
   6   6   0       58.09       58.31      6.25 o 
   7   6   0      136.76      153.98      9.53 o 
   8   6   0       19.88       19.89      6.08 o 
   9   6   0        0.29       -6.20      6.20 o 
   1   7   0       23.72       34.71      2.84 o 
   2   7   0     1002.05     1070.57     16.22 o 
   3   7   0      726.20      728.07      5.44 o 
   4   7   0       72.93       67.11      6.02 o 
   5   7   0     2810.01     2890.57     28.25 o 
   6   7   0      218.93      213.79      9.38 o 
   7   7   0       99.91      135.86      9.55 o 
   8   7   0       14.62       14.15      5.93 o 
   9   7   0        7.41        0.10      7.25 o 
   0   8   0     3862.17     3766.63     27.80 o 
   1   8   0        0.59       -0.77      2.63 o 
   2   8   0     1263.39     1192.05     11.24 o 
   3   8   0       13.90        8.81      4.89 o 
   4   8   0      111.07      101.43      7.04 o 
   5   8   0      106.52       98.69      7.68 o 
   6   8   0      160.72      163.97      9.35 o 
   7   8   0       64.73       60.64      5.20 o 
   8   8   0       73.44      111.69      9.94 o 
   1   9   0       31.06       24.83      3.42 o 
   2   9   0      414.20      405.71      7.50 o 
   3   9   0       31.79       32.22      5.60 o 
   4   9   0      131.12      130.05      8.14 o 
   5   9   0      227.12      219.09     10.12 o 
   6   9   0      302.62      313.17     11.96 o 
   7   9   0       79.88       78.90      8.24 o 
   8   9   0      222.21      273.41     13.73 o 
   0  10   0     2294.08     2340.57     25.21 o 
   1  10   0     4207.59     4061.16     58.59 o 
   2  10   0        0.31       -0.65      3.34 o 
   3  10   0       98.55       99.01      7.85 o 
   4  10   0       76.51       60.29      7.58 o 
   5  10   0        0.59       -0.55      6.64 o 
   6  10   0       28.44       33.59      7.66 o 
   7  10   0        7.45        7.85      7.28 o 
   1  11   0       45.24       45.56      4.89 o 
   2  11   0      361.88      359.71      8.11 o 
   3  11   0       16.63       14.58      6.86 o 
   4  11   0       64.08       80.92      8.66 o 
   5  11   0        1.96       -3.54      6.39 o 
   6  11   0      279.26      309.60     13.84 o 
   7  11   0       36.91       42.20      7.15 o 
   0  12   0      883.65      845.44     18.00 o 
   1  12   0       88.98       86.27     11.88 o 
   2  12   0        0.73       -1.05      6.70 o 
   3  12   0       46.25       54.93      7.98 o 
   4  12   0       19.71       22.95      8.10 o 
   5  12   0       10.90        8.07      6.24 o 
   6  12   0        2.50        3.79      5.78 o 
   1  13   0       39.94       27.96      4.74 o 
   2  13   0       13.95        3.21      7.63 o 
   3  13   0      332.98      323.63     13.92 o 
   4  13   0       66.51       60.58      9.25 o 
   5  13   0      122.38      114.71     10.06 o 
   0  14   0       62.59       70.00      8.61 o 
   1  14   0      236.16      216.49     14.84 o 
   2  14   0      195.20      180.09     11.78 o 
   3  14   0        0.85       -8.11      8.20 o 
   4  14   0       74.17       58.85     10.02 o 
   1  15   0        5.97       -1.15      6.24 o 
   2  15   0       12.47        1.89      8.12 o 
   3  15   0       34.57       26.21      9.86 o 
  -9   0   1       37.98       29.72      4.12 o 
  -7   0   1     2657.55     2574.22     17.62 o 
  -5   0   1      327.53      291.00      4.16 o 
  -3   0   1     3541.56     3537.41     12.76 o 
  -1   0   1       79.54      118.30      1.96 o 
   1   0   1       28.95       19.23      1.36 o 
   3   0   1     1660.33     1970.00     11.14 o 
   5   0   1      744.66      760.17      7.93 o 
   7   0   1      111.72       97.26      8.20 o 
   9   0   1       52.10       44.42      7.66 o 
 -10   1   1      102.82      147.36     10.36 o 
  -9   1   1        0.03        2.35      3.08 o 
  -8   1   1      105.47      119.92      3.85 o 
  -7   1   1       24.67       30.32      2.85 o 
  -6   1   1       33.09       40.71      2.38 o 
  -5   1   1      174.59      203.61      2.76 o 
  -4   1   1       16.86       22.96      1.35 o 
  -3   1   1      435.77      462.32      3.43 o 
  -2   1   1     1975.61     1983.96      8.19 o 
  -1   1   1    16803.81    16110.64     83.14 o 
   1   1   1      207.73      238.08      3.64 o 
   2   1   1       91.70       66.43      1.30 o 
   3   1   1       77.32       86.78      2.14 o 
   4   1   1       32.99       37.74      1.53 o 
   5   1   1        0.01        0.89      1.90 o 
   6   1   1      169.28      158.93      4.01 o 
   7   1   1       15.16        8.60      3.04 o 
   8   1   1       86.53       71.53      8.25 o 
   9   1   1        4.86       10.18      4.57 o 
  10   1   1        4.07       15.69      7.64 o 
 -10   2   1       35.20       33.67      4.92 o 
  -9   2   1      161.73      141.67      6.17 o 
  -8   2   1      370.34      295.11     14.57 o 
  -7   2   1      358.64      380.20      5.30 o 
  -6   2   1      293.53      305.60      4.31 o 
  -5   2   1      996.67     1052.64      5.84 o 
  -4   2   1     2657.35     2863.33     10.65 o 
  -3   2   1      839.30      820.85      3.62 o 
  -2   2   1       40.11       42.69      1.09 o 
  -1   2   1       98.12      107.76      1.60 o 
   0   2   1       32.16       37.58      2.11 o 
   1   2   1     2244.59     2279.72     10.32 o 
   2   2   1      470.71      574.29      3.44 o 
   3   2   1       16.97       10.88      1.30 o 
   4   2   1      125.72      142.46      2.67 o 
   5   2   1       13.22       17.57      1.59 o 
   6   2   1       37.72       37.01      2.90 o 
   7   2   1        9.09        7.15      2.87 o 
   8   2   1       47.54       52.78      6.75 o 
   9   2   1       64.09       57.11      8.34 o 
  10   2   1        5.47       11.36      7.61 o 
 -10   3   1        0.99        3.51      4.24 o 
  -9   3   1      123.14      137.95      5.95 o 
  -8   3   1        1.34       -1.24      3.28 o 
  -7   3   1       63.23       76.00      4.41 o 
  -6   3   1      181.79      202.07      6.02 o 
  -5   3   1       38.24       36.43      1.91 o 
  -4   3   1      325.07      322.55      3.88 o 
  -3   3   1      294.92      273.13      2.44 o 
  -2   3   1       40.58       35.18      1.36 o 
  -1   3   1     1189.01     1186.46      6.91 o 
   0   3   1     1124.20     1178.93      6.76 o 
   1   3   1     1444.86     1497.30     11.15 o 
   2   3   1        5.23        6.74      1.06 o 
   3   3   1      972.51     1003.94      6.51 o 
   4   3   1      119.38      115.88      2.71 o 
   5   3   1      127.47      101.51      2.92 o 
   6   3   1        5.61        7.96      3.13 o 
   7   3   1       63.46       47.98      3.65 o 
   8   3   1      168.52      176.52      5.85 o 
   9   3   1        1.16        8.45      6.20 o 
  10   3   1       14.40       29.50      7.76 o 
  -9   4   1       23.04       17.77      4.30 o 
  -8   4   1      112.33      110.53      5.14 o 
  -7   4   1      119.05      125.59      4.91 o 
  -6   4   1     3165.59     3179.40     14.82 o 
  -5   4   1      156.70      136.99      5.61 o 
  -4   4   1     1649.96     1573.87      9.97 o 
  -3   4   1        0.40        0.59      1.16 o 
  -2   4   1      110.79       80.69      5.51 o 
  -1   4   1      119.99      116.28      2.95 o 
   0   4   1       28.20       27.51      3.00 o 
   1   4   1     2675.23     2702.90     17.42 o 
   2   4   1      315.41      330.07      7.04 o 
   3   4   1      887.51      986.66      8.50 o 
   4   4   1       29.77       33.18      2.15 o 
   5   4   1      394.35      378.36      4.83 o 
   6   4   1     1169.52     1124.82     10.67 o 
   7   4   1        8.17        0.43      6.43 o 
   8   4   1       91.77       83.19     11.90 o 
   9   4   1       11.42       14.18      7.65 o 
  -9   5   1       10.47        5.57      3.35 o 
  -8   5   1        8.98       10.02      3.24 o 
  -7   5   1      215.53      225.66      6.00 o 
  -6   5   1        6.88        4.89      2.67 o 
  -5   5   1      274.91      287.46      5.40 o 
  -4   5   1       74.11       69.13      2.76 o 
  -3   5   1     1887.07     2173.48     12.38 o 
  -2   5   1        1.26        0.83      2.04 o 
  -1   5   1      362.87      460.09      5.72 o 
   0   5   1      363.88      312.08      6.05 o 
   1   5   1     3503.33     3443.26     14.89 o 
   2   5   1     2438.33     2732.22     14.81 o 
   3   5   1       22.65       30.34      1.95 o 
   4   5   1       76.92       91.66      2.92 o 
   5   5   1      501.66      469.68      6.21 o 
   6   5   1       20.93       25.55      2.67 o 
   7   5   1      200.62      205.36      5.62 o 
   8   5   1       15.19       12.23      6.54 o 
   9   5   1       16.04        9.72      7.49 o 
  -9   6   1        1.36       -5.03      5.11 o 
  -8   6   1       73.54       66.07      7.66 o 
  -7   6   1        6.12        8.16      3.08 o 
  -6   6   1      831.27      788.43      8.01 o 
  -5   6   1     4044.48     4053.22     18.46 o 
  -4   6   1      387.15      343.21      6.94 o 
  -3   6   1      710.04      763.86     10.72 o 
  -2   6   1      455.25      521.17      6.78 o 
  -1   6   1        9.26        5.27      2.26 o 
   0   6   1        2.80       -0.52      1.99 o 
   1   6   1       89.71      105.75      3.42 o 
   2   6   1       17.06       39.25      2.77 o 
   3   6   1      146.91      143.95      3.18 o 
   4   6   1      173.83      163.41      3.61 o 
   5   6   1      210.12      185.77      8.37 o 
   6   6   1       13.63        7.97      3.51 o 
   7   6   1       32.09       30.44      6.13 o 
   8   6   1      108.34      105.02      9.40 o 
   9   6   1        8.95        1.47      7.65 o 
  -9   7   1       20.94       12.02      7.16 o 
  -8   7   1       96.78      104.55      8.94 o 
  -7   7   1       19.39       19.75      4.21 o 
  -6   7   1       46.81       55.82      6.86 o 
  -5   7   1       41.46       30.21      6.31 o 
  -4   7   1       27.31       27.10      2.40 o 
  -3   7   1        3.07        0.91      1.35 o 
  -2   7   1      622.98      567.40     17.88 o 
  -1   7   1      377.23      417.08      6.53 o 
   0   7   1      304.26      324.52      5.79 o 
   1   7   1       32.83       36.94      3.45 o 
   2   7   1      142.74      149.11      4.18 o 
   3   7   1        0.20        1.15      2.18 o 
   4   7   1       68.40       53.68      5.62 o 
   5   7   1      698.22      685.87     14.54 o 
   6   7   1       69.64       70.51      7.14 o 
   7   7   1      210.28      243.71     11.33 o 
   8   7   1       20.05       26.24      6.96 o 
   9   7   1        9.48        9.46      7.35 o 
  -8   8   1        2.10        8.92      6.83 o 
  -7   8   1      727.42      728.46     12.51 o 
  -6   8   1       92.54       82.66      7.57 o 
  -5   8   1      136.48      116.18      7.99 o 
  -4   8   1        2.20        2.12      4.87 o 
  -3   8   1      198.79      175.48      7.81 o 
  -2   8   1      551.73      539.05     11.35 o 
  -1   8   1       19.28       23.54      3.21 o 
   0   8   1      130.66      126.82      4.54 o 
   1   8   1       76.55       50.85      3.40 o 
   2   8   1        4.38        6.88      2.73 o 
   3   8   1       31.55       40.80      5.52 o 
   4   8   1       19.71       15.90      5.39 o 
   5   8   1       61.10       45.54      6.38 o 
   6   8   1       39.37       40.75      7.09 o 
   7   8   1      112.18      114.54      9.23 o 
   8   8   1       52.85       54.14      8.44 o 
  -8   9   1       20.17       30.33      7.96 o 
  -7   9   1        5.03        5.90      6.17 o 
  -6   9   1       36.79       28.96      6.54 o 
  -5   9   1        4.05       -0.64      6.13 o 
  -4   9   1       96.98      110.95      8.13 o 
  -3   9   1       55.03       60.94      6.45 o 
  -2   9   1      589.60      610.87      9.04 o 
  -1   9   1      238.06      221.26      6.00 o 
   0   9   1      986.77      974.27     11.14 o 
   1   9   1      571.20      598.15      8.97 o 
   2   9   1        3.25       -0.01      2.94 o 
   3   9   1        0.07       -1.17      4.87 o 
   4   9   1      186.04      165.05      8.88 o 
   5   9   1       17.56       11.09      6.04 o 
   6   9   1      390.58      420.30     13.63 o 
   7   9   1       24.53       30.56      6.56 o 
   8   9   1       96.25      121.33      9.71 o 
  -7  10   1      244.86      272.85     12.73 o 
  -6  10   1      143.06      152.60     10.39 o 
  -5  10   1      308.63      286.29     12.11 o 
  -4  10   1      250.95      247.88     11.29 o 
  -3  10   1      151.08      120.63      8.53 o 
  -2  10   1      148.42      151.65     12.51 o 
  -1  10   1      415.16      402.60      8.29 o 
   0  10   1       18.04       14.43      4.13 o 
   1  10   1       92.68       84.84      5.08 o 
   2  10   1        7.21        3.58      3.39 o 
   3  10   1       11.90       10.95      5.83 o 
   4  10   1      297.50      241.95     10.55 o 
   5  10   1        6.16        0.37      6.02 o 
   6  10   1        2.18       -6.53      6.53 o 
   7  10   1       89.99       67.32      8.60 o 
  -7  11   1       21.36       23.53      8.61 o 
  -6  11   1       24.34       20.32      8.20 o 
  -5  11   1       21.31        7.92      7.15 o 
  -4  11   1        4.06        4.32      6.50 o 
  -3  11   1      185.72      154.14      9.80 o 
  -2  11   1        7.87        4.41      3.77 o 
  -1  11   1     1314.91     1324.07     14.65 o 
   0  11   1       33.62       32.73      5.03 o 
   1  11   1      187.43      162.22      6.42 o 
   2  11   1        0.22       -3.08      3.60 o 
   3  11   1       43.51       26.46      5.92 o 
   4  11   1      142.47      141.88      9.37 o 
   5  11   1       17.77       11.58      5.60 o 
   6  11   1      191.63      185.73     10.53 o 
   7  11   1      105.21      119.43      9.92 o 
  -6  12   1      152.49      152.74     10.85 o 
  -5  12   1        0.04       -1.27      7.66 o 
  -4  12   1      343.24      327.35     13.42 o 
  -3  12   1      123.74      102.89      8.66 o 
  -2  12   1      120.97      102.82      5.77 o 
  -1  12   1        0.38        4.01      4.19 o 
   0  12   1      239.97      239.93      7.90 o 
   1  12   1      198.87      188.43      6.99 o 
   2  12   1      283.57      261.14     11.90 o 
   3  12   1       32.28       16.46      7.36 o 
   4  12   1        0.46       -1.13      6.43 o 
   5  12   1       19.33        1.28      7.17 o 
   6  12   1       31.15       15.40      7.32 o 
  -5  13   1       30.55       23.83      9.28 o 
  -4  13   1       22.16       14.69      6.94 o 
  -3  13   1        0.72        6.54      6.72 o 
  -2  13   1       14.90       14.46      6.22 o 
  -1  13   1       46.53       52.82      5.44 o 
   0  13   1        5.52        1.27      4.38 o 
   1  13   1      279.53      266.14      8.27 o 
   2  13   1       26.71       30.88      7.71 o 
   3  13   1       87.90       77.21      9.13 o 
   4  13   1        1.70       -2.03      6.36 o 
   5  13   1      144.91      131.06     11.03 o 
  -4  14   1       19.56       24.34      8.62 o 
  -3  14   1        2.70       -0.39      7.55 o 
  -2  14   1        0.01       -4.86      6.33 o 
  -1  14   1        0.31       -3.34      4.42 o 
   0  14   1      134.67      123.63     19.64 o 
   1  14   1        0.03       -1.59      4.91 o 
   2  14   1       50.53       56.38      8.15 o 
   3  14   1       53.96       55.81      8.17 o 
   4  14   1        1.41       -4.09      8.45 o 
  -3  15   1       39.65       28.46      9.49 o 
  -2  15   1      126.23      113.91     10.03 o 
  -1  15   1       22.49       13.50      5.20 o 
   0  15   1        0.14       -1.98      4.71 o 
   1  15   1        0.20        4.59      7.47 o 
   2  15   1       18.54       11.66      7.88 o 
   3  15   1       76.38       71.87      9.93 o 
 -10   0   2       76.60       82.99      5.52 o 
  -8   0   2        5.33        5.52      3.66 o 
  -6   0   2      282.90      290.03      6.00 o 
  -4   0   2       42.51       32.88      6.53 o 
  -2   0   2     2456.93     2614.46     25.25 o 
   2   0   2      947.39      971.13     10.54 o 
   4   0   2      165.00      150.28      2.72 o 
   6   0   2      228.41      231.78      9.26 o 
   8   0   2        5.50        3.21      6.63 o 
  10   0   2        0.05        4.50      7.86 o 
 -10   1   2        0.07        6.74      4.70 o 
  -9   1   2       68.12       53.45      3.41 o 
  -8   1   2      206.93      167.07      4.26 o 
  -7   1   2      182.69      172.40      3.99 o 
  -6   1   2      146.22      149.58      3.34 o 
  -5   1   2       91.02       87.11      2.39 o 
  -4   1   2       57.24       70.54      2.02 o 
  -3   1   2      644.28      758.43      5.35 o 
  -2   1   2        9.00       11.61      1.22 o 
  -1   1   2     1574.80     1595.11      5.58 o 
   0   1   2      529.60      580.03      5.55 o 
   1   1   2     6690.71     7162.74     17.88 o 
   2   1   2     2475.64     2504.54      8.58 o 
   3   1   2       19.30       31.29      1.18 o 
   4   1   2       14.18       20.46      1.57 o 
   5   1   2      182.21      157.28      6.92 o 
   6   1   2      280.56      276.26      7.06 o 
   7   1   2      102.25       99.28      5.73 o 
   8   1   2       41.65       37.16      5.07 o 
   9   1   2      184.58      207.00      7.88 o 
  10   1   2        5.61        9.64      6.42 o 
 -10   2   2       20.50       19.39      4.90 o 
  -9   2   2        2.37        3.85      3.92 o 
  -8   2   2        0.25       -0.22      2.89 o 
  -7   2   2       20.62       20.54      3.06 o 
  -6   2   2       21.07       18.15      2.22 o 
  -5   2   2       27.89       28.68      1.63 o 
  -4   2   2      393.39      455.05      7.99 o 
  -3   2   2       25.59       29.03      1.38 o 
  -2   2   2      963.11      925.20     10.71 o 
  -1   2   2      114.29      140.72      1.96 o 
   0   2   2       53.33       55.62      2.76 o 
   1   2   2      133.93      122.28      2.62 o 
   2   2   2     1630.04     1617.67      6.98 o 
   3   2   2       96.59       89.20      1.62 o 
   4   2   2      160.63      150.94      2.48 o 
   5   2   2      193.19      210.29      3.15 o 
   6   2   2      554.18      531.16      9.21 o 
   7   2   2      503.49      517.45     21.65 o 
   8   2   2      374.09      360.44     13.88 o 
   9   2   2        1.78        5.73      6.29 o 
  10   2   2       18.15       32.66      9.13 o 
 -10   3   2       18.18       19.46      6.42 o 
  -9   3   2       19.68       21.47      4.51 o 
  -8   3   2        4.82        1.51      2.61 o 
  -7   3   2      158.42      168.26      4.51 o 
  -6   3   2      118.13      113.39      3.11 o 
  -5   3   2      148.63      160.83      2.93 o 
  -4   3   2       87.56       80.33      1.77 o 
  -3   3   2      233.33      259.94      2.79 o 
  -2   3   2      831.91      828.94      5.37 o 
  -1   3   2      216.68      213.69      2.45 o 
   0   3   2      428.01      425.62      6.33 o 
   1   3   2     1965.11     1967.68     29.41 o 
   2   3   2       96.07      120.51      1.78 o 
   3   3   2      205.35      244.28      4.93 o 
   4   3   2      125.75      165.96      3.11 o 
   5   3   2       69.41       79.55      2.73 o 
   6   3   2       96.77       99.03      4.16 o 
   7   3   2      150.29      136.18      8.65 o 
   8   3   2      221.94      243.72     12.21 o 
   9   3   2       44.08       28.11      8.36 o 
  -9   4   2       17.40       14.62      4.07 o 
  -8   4   2        0.20       -1.35      3.42 o 
  -7   4   2       25.64       26.54      4.19 o 
  -6   4   2       85.51       92.37      3.74 o 
  -5   4   2      177.83      196.22      5.32 o 
  -4   4   2      161.50      146.37      2.37 o 
  -3   4   2      240.33      247.94      3.00 o 
  -2   4   2      104.52      123.78      2.26 o 
  -1   4   2     2165.53     2431.01     17.10 o 
   0   4   2       43.94       55.00      2.43 o 
   1   4   2       23.06       32.08      2.47 o 
   2   4   2      100.44       97.41      1.34 o 
   3   4   2      317.84      250.44      4.08 o 
   4   4   2       30.65       46.37      3.50 o 
   5   4   2     1329.08     1327.70      8.50 o 
   6   4   2      145.10      144.34      4.61 o 
   7   4   2        4.49        2.31      2.78 o 
   8   4   2        0.01        0.88      6.72 o 
   9   4   2        4.52       -4.71      6.69 o 
  -9   5   2        0.02       -2.61      3.43 o 
  -8   5   2       92.76       86.71      4.74 o 
  -7   5   2       45.42       32.59      3.53 o 
  -6   5   2     1391.01     1366.76     20.98 o 
  -5   5   2       74.22       69.64      3.62 o 
  -4   5   2      203.66      185.78      4.12 o 
  -3   5   2       65.94       68.13      2.14 o 
  -2   5   2      404.29      427.00      5.82 o 
  -1   5   2       22.25       22.35      3.68 o 
   0   5   2     1032.21      969.72      6.18 o 
   1   5   2       71.01       58.68      1.89 o 
   2   5   2     3459.46     3478.43     13.67 o 
   3   5   2      348.47      425.63      3.46 o 
   4   5   2      238.76      264.03      4.16 o 
   5   5   2      103.79       99.53      6.02 o 
   6   5   2      666.64      591.86      9.37 o 
   7   5   2      176.07      162.26      9.32 o 
   8   5   2      215.97      212.39     11.05 o 
   9   5   2       10.90        5.43      6.90 o 
  -9   6   2       22.60       10.00      5.71 o 
  -8   6   2        0.14        0.52      3.15 o 
  -7   6   2       53.15       48.18      3.90 o 
  -6   6   2       63.68       66.53      3.51 o 
  -5   6   2       25.28       25.66      5.45 o 
  -4   6   2       25.82       34.55      2.52 o 
  -3   6   2       39.67       28.82      2.38 o 
  -2   6   2      159.83      160.79     10.84 o 
  -1   6   2      160.76      171.14      4.25 o 
   0   6   2      347.65      353.66      4.79 o 
   1   6   2      129.06      113.60      2.55 o 
   2   6   2       54.21       54.57      1.78 o 
   3   6   2      155.21      121.88      3.38 o 
   4   6   2      377.82      367.32      9.65 o 
   5   6   2      822.77      765.51     13.95 o 
   6   6   2        0.15       -0.66      3.56 o 
   7   6   2      262.29      242.33     11.53 o 
   8   6   2        3.49        6.52      5.33 o 
   9   6   2       25.94       16.07      6.47 o 
  -9   7   2       12.30        9.71      6.42 o 
  -8   7   2       20.33       30.44      6.55 o 
  -7   7   2       20.33       22.83      4.30 o 
  -6   7   2       15.51       25.50      3.43 o 
  -5   7   2      134.28      121.73      4.22 o 
  -4   7   2       40.85       39.29      3.05 o 
  -3   7   2        7.03       16.56      1.69 o 
  -2   7   2       66.33       69.80      5.33 o 
  -1   7   2      852.40      914.65     10.91 o 
   0   7   2       77.82       62.02      3.32 o 
   1   7   2      261.55      276.74      5.46 o 
   2   7   2      203.65      149.83      4.31 o 
   3   7   2      129.52      121.24      6.58 o 
   4   7   2      140.30      142.66      7.30 o 
   5   7   2        4.38        6.37      5.50 o 
   6   7   2        4.98       -0.81      4.95 o 
   7   7   2      228.58      211.03     11.15 o 
   8   7   2       10.34        8.55      5.85 o 
   9   7   2       66.05       60.31      8.96 o 
  -8   8   2       32.69       49.61      8.16 o 
  -7   8   2       20.11       21.39      4.55 o 
  -6   8   2        1.55       -2.49      6.35 o 
  -5   8   2       80.79       92.53      8.01 o 
  -4   8   2        3.64        7.64      5.27 o 
  -3   8   2       10.52       13.80      3.09 o 
  -2   8   2        3.96        3.09      3.36 o 
  -1   8   2      232.54      254.27      5.98 o 
   0   8   2       41.19       41.21      3.50 o 
   1   8   2      143.28      128.35      4.62 o 
   2   8   2      127.96      103.27      4.27 o 
   3   8   2       13.27       12.80      4.85 o 
   4   8   2      717.01      684.43     14.65 o 
   5   8   2        0.04       -0.07      5.03 o 
   6   8   2     1075.11     1036.12     18.94 o 
   7   8   2        3.67       -4.33      5.76 o 
   8   8   2      144.11      165.57     11.29 o 
  -8   9   2        0.30        7.04      6.54 o 
  -7   9   2      240.85      249.37     11.39 o 
  -6   9   2       97.99      104.31      8.82 o 
  -5   9   2      248.50      256.08     11.01 o 
  -4   9   2       28.41       34.67      6.71 o 
  -3   9   2       10.84        4.24      3.19 o 
  -2   9   2       52.24       33.35      3.97 o 
  -1   9   2      311.52      323.71      7.07 o 
   0   9   2      140.95      145.16      5.39 o 
   1   9   2     1285.96     1194.43     12.37 o 
   2   9   2        5.87        1.56      3.29 o 
   3   9   2      372.32      400.03     11.92 o 
   4   9   2       63.05       55.48      6.84 o 
   5   9   2       89.10       57.84      6.81 o 
   6   9   2        3.61        2.79      6.09 o 
   7   9   2       98.21       88.82      8.34 o 
   8   9   2       29.95       34.46      8.35 o 
  -7  10   2        7.64       -0.44      6.49 o 
  -6  10   2        9.21        2.73      6.40 o 
  -5  10   2        0.14        0.34      6.76 o 
  -4  10   2        9.65       10.22      6.90 o 
  -3  10   2        2.77        3.98      5.76 o 
  -2  10   2        4.77        4.85      3.94 o 
  -1  10   2       66.29       69.04      5.05 o 
   0  10   2       26.51       24.60      4.30 o 
   1  10   2      220.01      230.06      6.59 o 
   2  10   2      252.05      224.14     10.53 o 
   3  10   2      270.78      276.58     10.63 o 
   4  10   2      131.18      126.50      8.73 o 
   5  10   2       37.57       40.44      6.30 o 
   6  10   2       90.11       86.68      8.10 o 
   7  10   2      154.65      172.67     10.94 o 
  -7  11   2       21.67       32.01      7.74 o 
  -6  11   2        3.66        2.51      6.79 o 
  -5  11   2       68.31       73.55      8.62 o 
  -4  11   2       78.90       55.63      7.49 o 
  -3  11   2       28.82       29.32      7.20 o 
  -2  11   2       13.90       24.14      4.35 o 
  -1  11   2       50.06       46.03      5.28 o 
   0  11   2      914.84      920.45     12.61 o 
   1  11   2      329.37      317.02     13.04 o 
   2  11   2      160.53      158.32      9.60 o 
   3  11   2       95.92       87.57      7.96 o 
   4  11   2       15.90       11.94      5.86 o 
   5  11   2        8.80        5.76      5.96 o 
   6  11   2        8.21        4.15      6.33 o 
   7  11   2        0.71       -7.00      7.00 o 
  -6  12   2        5.17        3.88      7.09 o 
  -5  12   2        1.31        4.61      6.44 o 
  -4  12   2       15.20        9.18      7.92 o 
  -3  12   2        0.04       -3.32      6.82 o 
  -2  12   2        1.32        0.76      3.98 o 
  -1  12   2        3.47        3.89      4.32 o 
   0  12   2       19.37       24.38      4.85 o 
   1  12   2       60.84       63.03      5.42 o 
   2  12   2        0.24       -3.33      7.21 o 
   3  12   2      324.53      322.00     13.37 o 
   4  12   2        0.03       -6.17      6.17 o 
   5  12   2      299.62      296.54     13.63 o 
   6  12   2       16.32       -1.74      6.66 o 
  -5  13   2       13.77        3.06      8.58 o 
  -4  13   2       26.72       25.45      8.40 o 
  -3  13   2       42.75       41.89      8.28 o 
  -2  13   2        9.61        6.67      6.42 o 
  -1  13   2        3.18       -1.32      4.62 o 
   0  13   2      166.31      173.06     10.81 o 
   1  13   2        1.34       -4.64      4.64 o 
   2  13   2      345.97      350.80     13.82 o 
   3  13   2       28.72       16.26      6.55 o 
   4  13   2       78.97       74.83      9.22 o 
   5  13   2       20.19       15.82      7.53 o 
  -4  14   2       13.69       15.90      7.57 o 
  -3  14   2       21.83       24.52      7.36 o 
  -2  14   2        8.58        6.97      6.71 o 
  -1  14   2        6.01        8.71      4.71 o 
   0  14   2        3.11       -3.24      5.35 o 
   1  14   2       35.01       22.19      4.53 o 
   2  14   2       25.14       22.82      8.45 o 
   3  14   2       32.27       41.18      9.70 o 
   4  14   2      218.19      207.97     12.23 o 
  -3  15   2        0.84       -9.05      9.05 o 
  -2  15   2        1.05       -1.14      7.42 o 
  -1  15   2       91.89       82.88      7.65 o 
   0  15   2      135.54      126.65      9.67 o 
   1  15   2      104.13      105.40     10.28 o 
   2  15   2       29.01       25.52      7.29 o 
   3  15   2       61.25       69.00      9.14 o 
  -9   0   3       27.14       37.18      7.16 o 
  -7   0   3      134.86      146.11      9.13 o 
  -5   0   3        0.77        0.03      2.22 o 
  -3   0   3      948.89      876.08      7.29 o 
  -1   0   3    28339.46    26773.83    176.16 o 
   1   0   3       16.32       30.15      1.36 o 
   3   0   3     1354.72     1301.32      6.53 o 
   5   0   3      316.19      298.63      9.12 o 
   7   0   3      194.37      214.76     10.34 o 
   9   0   3      166.10      163.64     10.88 o 
 -10   1   3       17.54       22.34      3.88 o 
  -9   1   3        0.35        2.70      2.85 o 
  -8   1   3      189.16      197.28      4.59 o 
  -7   1   3      318.47      299.68      4.77 o 
  -6   1   3      778.86      782.43      8.03 o 
  -5   1   3      571.84      546.80      4.89 o 
  -4   1   3     1456.86     1456.54      8.69 o 
  -3   1   3     4217.39     4478.86     10.76 o 
  -2   1   3     2973.35     2971.45     14.32 o 
  -1   1   3     1720.04     1734.82     14.69 o 
   0   1   3       98.89      107.16      2.27 o 
   1   1   3      282.06      291.13      2.57 o 
   2   1   3     2813.27     2671.28      9.22 o 
   3   1   3       77.31       57.34      1.53 o 
   4   1   3       13.26       29.83      1.53 o 
   5   1   3      320.09      336.79      6.76 o 
   6   1   3      536.38      523.85      9.19 o 
   7   1   3       44.79       55.06      5.17 o 
   8   1   3       91.51       79.11      7.50 o 
   9   1   3        2.06        5.62      5.06 o 
  10   1   3       97.32      102.48     11.30 o 
 -10   2   3       86.49      113.29      8.92 o 
  -9   2   3      124.41      142.74      4.86 o 
  -8   2   3      158.40      165.36      4.77 o 
  -7   2   3        4.66        8.51      2.81 o 
  -6   2   3        0.44       -0.13      2.36 o 
  -5   2   3        0.91        1.90      1.88 o 
  -4   2   3        2.58        2.74      1.38 o 
  -3   2   3       55.26       78.26      1.71 o 
  -2   2   3     1695.60     1680.41      9.26 o 
  -1   2   3     4290.23     4142.23     10.62 o 
   0   2   3    26754.43    25830.16     46.43 o 
   1   2   3    26471.33    26327.00    398.20 o 
   2   2   3     1985.46     1925.04     16.23 o 
   3   2   3     1914.47     2104.94      8.93 o 
   4   2   3        5.50        4.35      1.34 o 
   5   2   3       11.74        3.10      2.68 o 
   6   2   3        3.21        4.24      3.62 o 
   7   2   3      139.20      148.51      6.60 o 
   8   2   3       19.45       21.81      6.41 o 
   9   2   3       18.73       22.50      8.27 o 
 -10   3   3        3.24       -4.03      4.93 o 
  -9   3   3       13.33       14.62      3.54 o 
  -8   3   3        9.80        8.79      3.09 o 
  -7   3   3      457.95      496.70     11.34 o 
  -6   3   3      350.53      338.43      4.59 o 
  -5   3   3      984.87     1033.55     14.82 o 
  -4   3   3      121.61      126.06      2.40 o 
  -3   3   3      632.52      521.01      7.76 o 
  -2   3   3      175.22      170.04      2.82 o 
  -1   3   3      422.00      399.20      3.39 o 
   0   3   3     1633.96     1699.45     13.34 o 
   1   3   3      278.36      237.62      3.52 o 
   2   3   3     1083.28     1143.81      7.45 o 
   3   3   3     2068.19     2031.12      9.76 o 
   4   3   3      211.10      251.38      3.67 o 
   5   3   3      306.01      277.33      5.64 o 
   6   3   3      908.90      927.92     17.55 o 
   7   3   3      134.26      134.05      8.50 o 
   8   3   3       96.79       68.83      7.89 o 
   9   3   3      100.29       84.04      9.09 o 
  -9   4   3       25.21       33.09      4.33 o 
  -8   4   3        9.91       13.78      2.75 o 
  -7   4   3      100.26      105.38      5.12 o 
  -6   4   3      310.27      331.67      4.67 o 
  -5   4   3        1.50        4.29      2.03 o 
  -4   4   3      387.34      348.52      3.85 o 
  -3   4   3      103.30      108.91      2.17 o 
  -2   4   3     2270.84     2208.45      9.50 o 
  -1   4   3      356.34      415.43      5.47 o 
   0   4   3     1073.99      959.39     11.13 o 
   1   4   3       16.78       12.97      1.88 o 
   2   4   3    12192.16    12700.05     25.80 o 
   3   4   3     2148.45     2468.58     13.20 o 
   4   4   3     1043.25     1092.89     19.27 o 
   5   4   3       11.70       12.04      2.90 o 
   6   4   3      620.03      617.09     14.95 o 
   7   4   3       13.32        2.34      5.66 o 
   8   4   3      184.26      176.33     10.90 o 
   9   4   3       25.78       16.16      8.60 o 
  -9   5   3        0.71        1.49      4.19 o 
  -8   5   3       10.11       12.15      3.58 o 
  -7   5   3       21.28       20.17      3.37 o 
  -6   5   3     1260.44     1298.93     13.46 o 
  -5   5   3     3980.47     3932.28     15.64 o 
  -4   5   3     2526.66     2523.69     18.84 o 
  -3   5   3     1563.17     1643.30     11.32 o 
  -2   5   3       56.25       66.42      2.18 o 
  -1   5   3     1721.18     1773.88     15.85 o 
   0   5   3       19.11       16.03      3.18 o 
   1   5   3      346.84      310.58      3.71 o 
   2   5   3        6.42       10.68      1.27 o 
   3   5   3      417.04      407.57      4.31 o 
   4   5   3      593.88      589.00     11.35 o 
   5   5   3       17.46       24.50      3.30 o 
   6   5   3        2.71       -1.34      5.84 o 
   7   5   3        0.55       -0.83      5.34 o 
   8   5   3       13.59       12.97      5.67 o 
   9   5   3        0.02       -3.46      8.11 o 
  -9   6   3        6.24        6.77      5.09 o 
  -8   6   3       13.12       20.44      3.78 o 
  -7   6   3        6.76        9.14      2.73 o 
  -6   6   3       49.26       62.08      3.55 o 
  -5   6   3       12.80       16.27      5.77 o 
  -4   6   3      233.27      215.81      4.66 o 
  -3   6   3     1111.25     1191.04     10.59 o 
  -2   6   3     2039.28     1882.43     13.12 o 
  -1   6   3      270.25      182.37      4.46 o 
   0   6   3     1045.51     1069.53     20.07 o 
   1   6   3     5370.72     5658.55     34.74 o 
   2   6   3     1805.66     1981.06      8.17 o 
   3   6   3      422.38      384.75      5.75 o 
   4   6   3      121.87       94.80      5.98 o 
   5   6   3       18.27       19.33      5.04 o 
   6   6   3      164.90      168.99      7.71 o 
   7   6   3       33.91       20.52      6.84 o 
   8   6   3       16.12        9.69      7.09 o 
   9   6   3       37.67       34.99      8.72 o 
  -9   7   3        5.43       -0.13      6.60 o 
  -8   7   3       59.36       61.45      7.60 o 
  -7   7   3       12.64       13.44      2.85 o 
  -6   7   3      204.54      221.78      6.05 o 
  -5   7   3      144.86      161.75      4.80 o 
  -4   7   3      387.68      396.15      7.36 o 
  -3   7   3      504.43      552.47     10.08 o 
  -2   7   3      500.95      459.25      7.30 o 
  -1   7   3      184.44      157.65      4.70 o 
   0   7   3       23.13       17.26      2.91 o 
   1   7   3        9.36       13.03      1.74 o 
   2   7   3      702.69      695.89      6.43 o 
   3   7   3      220.00      239.05      8.74 o 
   4   7   3      876.30      880.59     15.55 o 
   5   7   3      285.84      310.42     10.36 o 
   6   7   3       95.14       80.49      5.12 o 
   7   7   3      146.74      155.18     10.26 o 
   8   7   3       10.37       14.36      6.58 o 
  -8   8   3       23.26       23.41      6.77 o 
  -7   8   3       29.23       39.03      8.02 o 
  -6   8   3        6.91        8.53      6.45 o 
  -5   8   3       35.48       34.25      3.29 o 
  -4   8   3        9.05       10.74      3.29 o 
  -3   8   3      385.03      356.75      7.16 o 
  -2   8   3      279.12      297.22      7.30 o 
  -1   8   3     2268.42     2303.27     16.38 o 
   0   8   3      146.50      161.57      5.08 o 
   1   8   3     2221.02     2040.00     15.08 o 
   2   8   3      468.15      533.52      9.11 o 
   3   8   3      830.54      889.60     16.27 o 
   4   8   3      121.89      112.81      7.50 o 
   5   8   3       32.51       19.78      6.68 o 
   6   8   3        5.23       11.29      6.28 o 
   7   8   3       77.00       73.18      7.76 o 
   8   8   3        0.02        2.28      8.32 o 
  -8   9   3       26.03       33.59      8.04 o 
  -7   9   3      120.60      141.08     10.41 o 
  -6   9   3      198.94      191.10     10.30 o 
  -5   9   3      172.62      175.75      9.87 o 
  -4   9   3      623.30      620.73     15.66 o 
  -3   9   3      223.16      249.26      6.53 o 
  -2   9   3       15.57        9.84      3.51 o 
  -1   9   3      216.04      205.76      9.10 o 
   0   9   3      259.40      220.88      7.89 o 
   1   9   3       15.23        8.86      3.83 o 
   2   9   3      545.34      513.45     16.86 o 
   3   9   3      165.18      152.48      8.49 o 
   4   9   3       30.39       44.46      6.99 o 
   5   9   3      420.07      480.05     13.83 o 
   6   9   3      390.82      379.72     13.17 o 
   7   9   3       44.60       62.51      8.36 o 
   8   9   3       99.19      102.91     11.16 o 
  -7  10   3        1.16        1.95      7.72 o 
  -6  10   3       15.30       13.25      7.53 o 
  -5  10   3        0.25       -0.60      7.12 o 
  -4  10   3       34.80       40.66      7.93 o 
  -3  10   3       45.87       39.88      6.57 o 
  -2  10   3      491.48      529.76      9.39 o 
  -1  10   3     1139.52     1071.63     15.57 o 
   0  10   3     1358.90     1280.21     13.97 o 
   1  10   3       11.14       12.67      3.82 o 
   2  10   3        1.79        0.80      3.64 o 
   3  10   3        5.48        6.58      5.76 o 
   4  10   3        0.55        2.62      5.43 o 
   5  10   3        0.13        1.89      6.15 o 
   6  10   3        9.99        6.08      7.22 o 
   7  10   3       53.17       59.90      8.28 o 
  -7  11   3      154.80      177.17     12.45 o 
  -6  11   3        2.95        3.23      7.77 o 
  -5  11   3       22.36       33.01      8.22 o 
  -4  11   3       86.19       84.69      9.10 o 
  -3  11   3      459.81      464.40     14.40 o 
  -2  11   3      231.80      241.09      7.23 o 
  -1  11   3      110.34      121.04      6.13 o 
   0  11   3      253.03      235.94      7.60 o 
   1  11   3      901.83      865.82     17.08 o 
   2  11   3       49.73       54.05      7.72 o 
   3  11   3      136.04      161.15      9.81 o 
   4  11   3        0.74        1.69      5.35 o 
   5  11   3       14.40       19.62      6.74 o 
   6  11   3      119.14      104.47      8.82 o 
   7  11   3       27.45       23.48      7.36 o 
  -6  12   3       35.71       39.68      8.28 o 
  -5  12   3        9.39        1.62      7.52 o 
  -4  12   3       14.64        9.67      6.66 o 
  -3  12   3       43.30       41.75      7.80 o 
  -2  12   3      154.61      143.40      8.46 o 
  -1  12   3      532.26      564.57     14.47 o 
   0  12   3     1596.21     1554.17     19.03 o 
   1  12   3       74.30       62.40     10.05 o 
   2  12   3      491.43      493.22     15.45 o 
   3  12   3        1.15        0.74      7.26 o 
   4  12   3        3.68        4.23      5.56 o 
   5  12   3       29.52       28.34      8.04 o 
   6  12   3       30.30       33.18      7.09 o 
  -5  13   3      136.29      143.71     12.10 o 
  -4  13   3       62.52       73.79     10.36 o 
  -3  13   3        1.20        1.51      7.83 o 
  -2  13   3        6.50        1.11      4.16 o 
  -1  13   3       27.51       26.29      7.59 o 
   0  13   3        1.82        4.70      4.39 o 
   1  13   3      310.28      323.42      9.02 o 
   2  13   3        9.66       17.95      7.87 o 
   3  13   3      275.49      284.57     13.46 o 
   4  13   3       43.87       55.97      8.95 o 
   5  13   3        0.38       -1.29      7.19 o 
  -4  14   3        2.49        6.26      7.73 o 
  -3  14   3      104.74      115.62      9.78 o 
  -2  14   3       85.83       98.54      9.82 o 
  -1  14   3        3.32        8.02      9.69 o 
   0  14   3        8.29        8.38      4.58 o 
   1  14   3      212.68      195.70     11.77 o 
   2  14   3        5.06        5.20      6.39 o 
   3  14   3      260.08      284.50     13.39 o 
   4  14   3       15.79       25.58      9.14 o 
  -2  15   3        2.12       -7.89      7.89 o 
  -1  15   3       29.53       33.29      6.18 o 
   0  15   3       64.78       58.90      6.49 o 
   1  15   3       10.43       17.69      6.80 o 
   2  15   3       62.18       64.48     10.19 o 
 -10   0   4        3.72       -0.02      4.55 o 
  -8   0   4      770.74      696.07     10.51 o 
  -6   0   4      477.74      451.44      7.20 o 
  -4   0   4    12764.45    13275.19     28.67 o 
  -2   0   4     2820.27     3041.62     15.03 o 
   0   0   4      116.19      132.49      4.24 o 
   2   0   4       12.74       17.04      1.29 o 
   4   0   4       25.78       26.42      1.58 o 
   6   0   4        8.01        3.31      5.06 o 
   8   0   4      604.61      557.68     16.17 o 
 -10   1   4       22.76       27.77      4.89 o 
  -9   1   4      133.39      150.86      4.93 o 
  -8   1   4      119.14      119.99      4.45 o 
  -7   1   4        5.88        3.17      2.34 o 
  -6   1   4        1.63        3.93      1.98 o 
  -5   1   4        0.89        0.45      1.59 o 
  -4   1   4     1221.43     1267.54      8.63 o 
  -3   1   4        0.18        1.56      0.95 o 
  -2   1   4       12.86       15.93      1.40 o 
  -1   1   4     4847.88     4917.33     15.55 o 
   0   1   4    34600.27    34386.50    224.77 o 
   1   1   4     2891.08     3174.93      8.92 o 
   2   1   4       24.11       26.42      1.14 o 
   3   1   4      174.72      193.97      2.08 o 
   4   1   4      170.23      170.10      2.66 o 
   5   1   4       34.84       38.18      2.44 o 
   6   1   4       14.53       13.12      3.70 o 
   7   1   4        2.61        2.29      4.14 o 
   8   1   4       19.99       16.96      4.39 o 
   9   1   4        3.32       -4.28      4.28 o 
 -10   2   4        1.49        1.65      3.77 o 
  -9   2   4       29.45       20.62      3.41 o 
  -8   2   4       88.75       79.54      3.96 o 
  -7   2   4      214.40      215.73      4.88 o 
  -6   2   4      427.63      430.37      5.68 o 
  -5   2   4      795.21      811.15     10.47 o 
  -4   2   4        7.59        1.72      1.29 o 
  -3   2   4      813.93      866.15      4.75 o 
  -2   2   4     1421.65     1423.77      7.67 o 
  -1   2   4     1053.13     1029.51      6.61 o 
   0   2   4     2003.77     2100.26     14.88 o 
   1   2   4      888.45      887.16     10.03 o 
   2   2   4      491.50      531.81      3.88 o 
   3   2   4       39.04       38.28      1.28 o 
   4   2   4     2590.06     2724.74     14.74 o 
   5   2   4        6.05        5.43      2.06 o 
   6   2   4     1412.70     1388.40     18.83 o 
   7   2   4     1651.56     1627.50     24.81 o 
   8   2   4      135.79      130.13      9.62 o 
   9   2   4       78.09       77.12      9.39 o 
  -9   3   4        1.56        0.72      3.06 o 
  -8   3   4       69.79       92.11      3.98 o 
  -7   3   4        2.75        2.80      2.97 o 
  -6   3   4       15.45       23.00      2.55 o 
  -5   3   4       73.30       78.34      2.87 o 
  -4   3   4       20.20       13.73      1.45 o 
  -3   3   4       27.48       16.48      1.42 o 
  -2   3   4      479.45      451.90      6.62 o 
  -1   3   4     2335.89     2441.65     30.40 o 
   0   3   4     3320.58     3417.82     20.31 o 
   1   3   4     1193.38     1316.56     13.03 o 
   2   3   4     1522.65     1714.30      8.27 o 
   3   3   4      530.01      628.78      6.53 o 
   4   3   4      251.96      248.26      3.78 o 
   5   3   4       24.33       28.43      3.14 o 
   6   3   4       81.34       75.08      7.22 o 
   7   3   4      256.48      269.64     11.60 o 
   8   3   4        0.40        0.46      6.25 o 
   9   3   4        0.59        7.60      8.17 o 
  -9   4   4       23.89       17.20      3.45 o 
  -8   4   4        0.01        1.08      2.45 o 
  -7   4   4     1205.60     1127.12     10.67 o 
  -6   4   4      831.24      768.85      9.23 o 
  -5   4   4     3946.59     3880.55     14.65 o 
  -4   4   4       72.19       81.31      2.83 o 
  -3   4   4     1048.57     1070.72      7.75 o 
  -2   4   4      258.44      266.96      5.78 o 
  -1   4   4      207.11      231.17      4.81 o 
   0   4   4      750.79      692.49     10.15 o 
   1   4   4       33.10       42.92      2.30 o 
   2   4   4        6.88        4.87      1.58 o 
   3   4   4        0.14        3.51      1.74 o 
   4   4   4      607.47      643.06      6.49 o 
   5   4   4     1067.12     1047.42     28.92 o 
   6   4   4      484.95      480.85     13.45 o 
   7   4   4       59.10       47.45      7.06 o 
   8   4   4        0.59       -3.29      6.59 o 
   9   4   4      193.66      188.63     12.52 o 
  -9   5   4       13.57       16.35      8.68 o 
  -8   5   4       21.83       32.03      4.26 o 
  -7   5   4       99.62      116.64      4.53 o 
  -6   5   4       39.89       44.14      2.98 o 
  -5   5   4       41.05       58.23      3.74 o 
  -4   5   4      424.12      418.01      4.95 o 
  -3   5   4       14.52       13.98      1.93 o 
  -2   5   4      849.74     1005.74      6.94 o 
  -1   5   4     1724.29     1740.72      7.53 o 
   0   5   4        3.63        6.89      3.68 o 
   1   5   4       36.12       29.27      2.29 o 
   2   5   4      746.86      872.15      6.26 o 
   3   5   4        2.15        0.55      1.77 o 
   4   5   4       86.91       92.56      3.14 o 
   5   5   4       15.89       10.94      3.09 o 
   6   5   4      117.33      113.50      8.23 o 
   7   5   4        0.02       -0.20      5.63 o 
   8   5   4       20.64       13.86      6.88 o 
   9   5   4       35.69       24.28      8.44 o 
  -9   6   4       16.81       19.29      8.35 o 
  -8   6   4       52.41       56.20      4.62 o 
  -7   6   4       67.68       59.48      3.62 o 
  -6   6   4     3739.12     3680.48     17.59 o 
  -5   6   4      156.38      159.86      3.83 o 
  -4   6   4      214.14      230.28      3.76 o 
  -3   6   4       91.13       69.83      2.47 o 
  -2   6   4        0.37        2.00      3.62 o 
  -1   6   4       17.29        9.48      3.74 o 
   0   6   4      120.79      129.37      5.99 o 
   1   6   4      794.47      828.28      6.52 o 
   2   6   4      311.97      315.04      5.65 o 
   3   6   4      377.90      412.94      5.75 o 
   4   6   4       17.13       14.96      2.65 o 
   5   6   4      378.61      371.74     10.65 o 
   6   6   4      185.30      158.65      8.96 o 
   7   6   4      409.95      411.12     14.63 o 
   8   6   4       63.01       49.55      8.20 o 
   9   6   4       96.89       94.56     11.03 o 
  -9   7   4      156.64      191.43     11.18 o 
  -8   7   4       10.62       15.44      4.09 o 
  -7   7   4       50.59       50.37      3.72 o 
  -6   7   4       31.40       45.78      4.22 o 
  -5   7   4      169.65      157.42      5.03 o 
  -4   7   4      550.42      533.30     10.80 o 
  -3   7   4      492.02      509.85      8.03 o 
  -2   7   4     1323.16     1446.72     12.83 o 
  -1   7   4       39.00       31.27      8.60 o 
   0   7   4      138.83      148.89      4.72 o 
   1   7   4     1176.74     1308.26      8.49 o 
   2   7   4       74.26       79.78      2.91 o 
   3   7   4       53.85       38.37      6.70 o 
   4   7   4      326.41      297.12     10.14 o 
   5   7   4      114.99      110.55      7.61 o 
   6   7   4      138.42      155.12      6.20 o 
   7   7   4       13.81       13.22      6.66 o 
   8   7   4        5.52        3.63      6.11 o 
  -8   8   4       64.23       60.57      7.40 o 
  -7   8   4        2.42        0.02      3.94 o 
  -6   8   4      130.52      125.52      5.01 o 
  -5   8   4      218.51      202.82      5.48 o 
  -4   8   4     1139.29     1105.81     23.08 o 
  -3   8   4      127.19      137.73      5.19 o 
  -2   8   4      154.80      157.85      5.45 o 
  -1   8   4      383.43      346.37      7.26 o 
   0   8   4       82.71       96.69      4.73 o 
   1   8   4        1.27        0.76      3.22 o 
   2   8   4      403.52      436.75     20.34 o 
   3   8   4      636.62      609.30     13.96 o 
   4   8   4        0.31        4.49      5.35 o 
   5   8   4     1114.22     1131.47     19.65 o 
   6   8   4      399.69      400.49     12.86 o 
   7   8   4       57.37       59.73      7.93 o 
   8   8   4      415.76      442.70     17.05 o 
  -8   9   4        9.72       14.91      7.74 o 
  -7   9   4       11.33       16.54      7.43 o 
  -6   9   4       12.89       17.16      7.10 o 
  -5   9   4      184.87      206.43     10.90 o 
  -4   9   4       56.49       59.63      3.52 o 
  -3   9   4      352.12      333.45      7.55 o 
  -2   9   4      127.54      114.07      5.39 o 
  -1   9   4      118.72      122.08      5.42 o 
   0   9   4      409.80      382.59      7.99 o 
   1   9   4     1788.93     1776.85     15.45 o 
   2   9   4      328.75      314.70      7.16 o 
   3   9   4       98.29       93.25      7.46 o 
   4   9   4        1.68        2.45      6.07 o 
   5   9   4      177.94      221.28     10.70 o 
   6   9   4      103.20      105.87      8.94 o 
   7   9   4       56.20       61.94      7.77 o 
   8   9   4        6.92       13.94      8.69 o 
  -7  10   4      123.61      111.38     10.49 o 
  -6  10   4       46.26       53.62      8.18 o 
  -5  10   4      287.65      284.87     12.67 o 
  -4  10   4      267.37      258.12     11.59 o 
  -3  10   4      720.87      612.84     10.34 o 
  -2  10   4       60.84       55.91      6.43 o 
  -1  10   4       88.40       77.19      5.34 o 
   0  10   4      702.39      689.05     10.91 o 
   1  10   4       70.24       61.05      4.93 o 
   2  10   4      446.21      434.59     13.17 o 
   3  10   4        6.64        5.22      5.79 o 
   4  10   4        3.33        8.72      6.06 o 
   5  10   4       74.78       81.78      7.77 o 
   6  10   4       19.69       23.26      7.88 o 
   7  10   4      133.58      126.75     10.26 o 
  -7  11   4       69.73       73.95     11.03 o 
  -6  11   4       43.43       44.62      9.45 o 
  -5  11   4        6.28        9.07      6.94 o 
  -4  11   4      167.16      159.51     10.45 o 
  -3  11   4       29.02       48.13      7.99 o 
  -2  11   4      407.59      411.61     13.09 o 
  -1  11   4      427.33      462.20      9.87 o 
   0  11   4      113.21      123.94      7.38 o 
   1  11   4      461.75      433.60      9.13 o 
   2  11   4        0.04       -0.02      5.33 o 
   3  11   4       77.45       93.33      8.42 o 
   4  11   4       27.20       32.84      6.87 o 
   5  11   4      110.23       99.75      9.34 o 
   6  11   4       73.44       77.24      8.11 o 
  -6  12   4       46.34       40.36      8.60 o 
  -5  12   4      170.06      187.08     12.23 o 
  -4  12   4       62.57       57.25      9.01 o 
  -3  12   4        0.21        0.40      7.33 o 
  -2  12   4        3.28        2.65      4.39 o 
  -1  12   4      242.70      239.22     19.03 o 
   0  12   4      220.21      238.21     11.08 o 
   1  12   4      340.35      325.67      8.75 o 
   2  12   4      151.05      160.96     10.65 o 
   3  12   4        0.78        9.04      7.09 o 
   4  12   4       11.26       10.74      6.12 o 
   5  12   4      109.62      106.93      9.17 o 
   6  12   4        3.65        6.90      6.70 o 
  -5  13   4       17.38       11.48      9.20 o 
  -4  13   4       51.47       55.26      9.90 o 
  -3  13   4       11.81        1.40      7.57 o 
  -2  13   4       78.04       73.24      6.08 o 
  -1  13   4      283.41      269.56      8.77 o 
   0  13   4      244.72      238.01      8.42 o 
   1  13   4        9.93       20.59      8.36 o 
   2  13   4      100.06       99.24      9.92 o 
   3  13   4       22.79       39.49      8.98 o 
   4  13   4      184.22      195.39     11.78 o 
   5  13   4       19.80       31.91      6.86 o 
  -4  14   4       76.28       89.75     11.21 o 
  -3  14   4       22.61       14.60      8.20 o 
  -2  14   4        3.58       -3.18      8.12 o 
  -1  14   4       58.04       60.91      5.97 o 
   0  14   4       74.32       73.21     12.75 o 
   1  14   4      318.47      328.19     14.33 o 
   2  14   4       53.15       80.11      9.92 o 
   3  14   4      155.36      169.62     12.66 o 
   4  14   4       10.82       21.35      7.29 o 
  -2  15   4       35.50       29.02      9.34 o 
  -1  15   4       16.50       13.12      5.51 o 
   0  15   4       23.59       31.67      9.14 o 
   1  15   4       39.89       51.48      9.42 o 
   2  15   4       53.47       71.44     10.53 o 
  -9   0   5       80.78       64.39      4.88 o 
  -7   0   5       26.19       25.79      3.67 o 
  -5   0   5      226.20      233.41      4.81 o 
  -3   0   5      498.59      482.36      4.26 o 
  -1   0   5     3647.05     3874.18     21.45 o 
   1   0   5     6845.63     7046.36     16.74 o 
   3   0   5     2491.30     2449.10     10.24 o 
   5   0   5      238.31      235.28      7.88 o 
   7   0   5       63.97       55.44      7.20 o 
   9   0   5        5.83       10.14      7.72 o 
  -9   1   5       31.97       26.08      3.62 o 
  -8   1   5       57.19       64.59      3.42 o 
  -7   1   5      227.74      213.29      4.23 o 
  -6   1   5        1.02        0.58      1.81 o 
  -5   1   5       78.46       90.07      2.48 o 
  -4   1   5      136.25      189.36      3.64 o 
  -3   1   5       57.64       43.89      1.51 o 
  -2   1   5       44.35       89.00      1.94 o 
  -1   1   5      124.65      169.21      4.13 o 
   0   1   5      476.53      491.23      5.50 o 
   1   1   5      241.03      203.99      2.65 o 
   2   1   5      304.24      324.70      3.48 o 
   3   1   5        5.73       -0.02      0.96 o 
   4   1   5       53.93       51.26      1.91 o 
   5   1   5        0.04       -0.09      2.01 o 
   6   1   5      329.48      331.94      7.83 o 
   7   1   5       92.01       99.06      5.87 o 
   8   1   5      419.06      432.46     10.27 o 
   9   1   5       33.66       36.04      5.91 o 
  -9   2   5        2.29        4.13      3.20 o 
  -8   2   5       12.65       12.34      3.14 o 
  -7   2   5       43.58       46.47      3.30 o 
  -6   2   5       74.49       65.49      3.06 o 
  -5   2   5        5.48        7.42      1.74 o 
  -4   2   5       63.44       61.99      1.95 o 
  -3   2   5        1.29        6.46      1.13 o 
  -2   2   5      631.44      582.11      5.31 o 
  -1   2   5      122.53       92.00      4.19 o 
   0   2   5     7504.51     7701.90     30.63 o 
   1   2   5     4020.67     4200.14     28.63 o 
   2   2   5      569.56      544.97      4.92 o 
   3   2   5     1130.11     1163.91      5.60 o 
   4   2   5      873.21      845.25     11.82 o 
   5   2   5       80.93       84.83      3.71 o 
   6   2   5       28.38       23.12      5.90 o 
   7   2   5       55.71       54.73      8.46 o 
   8   2   5        7.51       12.14      6.90 o 
   9   2   5        7.64        6.45      6.59 o 
  -9   3   5        2.05        3.18      3.30 o 
  -8   3   5       21.78       16.36      2.97 o 
  -7   3   5       71.59       60.36      3.48 o 
  -6   3   5       22.65       24.46      2.51 o 
  -5   3   5      253.46      276.57      3.77 o 
  -4   3   5        4.23        7.38      1.45 o 
  -3   3   5       46.16       27.41      2.09 o 
  -2   3   5        0.91        0.48      1.42 o 
  -1   3   5       62.45       46.22      1.68 o 
   0   3   5     1886.43     2040.76     16.96 o 
   1   3   5       88.92       90.83      4.72 o 
   2   3   5       23.67       35.07      3.75 o 
   3   3   5        3.31        4.14      1.57 o 
   4   3   5        1.92        2.38      2.13 o 
   5   3   5      593.43      550.09      5.98 o 
   6   3   5      138.57      128.69      8.10 o 
   7   3   5      595.79      574.54     15.86 o 
   8   3   5       28.20       26.91      7.24 o 
   9   3   5      168.51      194.44     12.48 o 
  -9   4   5        7.11       13.63      3.52 o 
  -8   4   5        9.93        8.49      2.77 o 
  -7   4   5       62.69       67.61      4.21 o 
  -6   4   5        0.88        1.54      2.36 o 
  -5   4   5      121.13      126.76      3.75 o 
  -4   4   5       93.53       99.62      2.72 o 
  -3   4   5       20.07       15.42      1.96 o 
  -2   4   5      918.62     1003.89      7.06 o 
  -1   4   5     1040.29     1162.57      7.87 o 
   0   4   5     1085.51     1014.43      4.82 o 
   1   4   5       31.14       53.65      4.59 o 
   2   4   5     3460.26     3665.71     13.28 o 
   3   4   5       16.97       14.80      2.31 o 
   4   4   5     1293.69     1289.08     14.42 o 
   5   4   5       22.58       25.13      2.38 o 
   6   4   5      272.99      266.32     10.70 o 
   7   4   5       40.49       30.80      6.25 o 
   8   4   5        1.49        0.85      6.68 o 
   9   4   5        4.29        6.63      7.78 o 
  -9   5   5       82.95       98.38     16.56 o 
  -8   5   5        0.05       -0.40      2.75 o 
  -7   5   5      425.51      426.95      5.77 o 
  -6   5   5        5.28        3.67      2.49 o 
  -5   5   5      294.23      286.47      5.39 o 
  -4   5   5      113.40      113.05      2.91 o 
  -3   5   5       76.93       84.88      2.89 o 
  -2   5   5      238.65      234.77      6.55 o 
  -1   5   5      127.08      135.99      3.51 o 
   0   5   5      173.35      195.82      6.96 o 
   1   5   5      132.10      123.97      3.53 o 
   2   5   5      238.89      272.33      9.69 o 
   3   5   5     1064.73     1073.65      8.22 o 
   4   5   5      159.43      177.30      4.18 o 
   5   5   5       55.04       54.12      3.00 o 
   6   5   5      113.59      102.20      7.92 o 
   7   5   5      216.36      220.04     11.22 o 
   8   5   5       60.80       65.95      8.27 o 
   9   5   5       80.03       70.58      9.31 o 
  -9   6   5       67.30       80.91      5.52 o 
  -8   6   5        0.80        1.27      3.74 o 
  -7   6   5        1.53        1.42      2.43 o 
  -6   6   5      232.46      260.53      5.00 o 
  -5   6   5       87.95       97.14      3.39 o 
  -4   6   5      363.06      414.41      5.06 o 
  -3   6   5      204.35      205.39      4.05 o 
  -2   6   5      272.12      246.92      4.66 o 
  -1   6   5      169.20      152.11      6.66 o 
   0   6   5      258.99      320.66      8.88 o 
   1   6   5      772.88      752.84      7.84 o 
   2   6   5      146.18      132.34      4.87 o 
   3   6   5      773.20      757.73      7.12 o 
   4   6   5      591.57      564.93      6.87 o 
   5   6   5      352.73      364.79      7.91 o 
   6   6   5       89.20       78.27      7.76 o 
   7   6   5       35.63       36.80      6.98 o 
   8   6   5        1.93       -4.09      6.63 o 
  -8   7   5        9.34        9.82      7.95 o 
  -7   7   5        8.62        4.25      2.95 o 
  -6   7   5       62.91       69.04      4.66 o 
  -5   7   5     1065.27     1070.28     11.28 o 
  -4   7   5        2.88        4.13      3.01 o 
  -3   7   5        1.97        2.69      3.30 o 
  -2   7   5       78.43       85.76      5.95 o 
  -1   7   5       42.20       47.43      5.62 o 
   0   7   5      335.51      327.41      9.65 o 
   1   7   5      371.69      407.64      5.26 o 
   2   7   5       98.91      111.53      3.37 o 
   3   7   5      790.44      764.20     18.69 o 
   4   7   5       51.29       41.94      3.95 o 
   5   7   5      123.43      129.41      8.06 o 
   6   7   5      447.38      436.52      9.35 o 
   7   7   5       20.20       20.69      6.35 o 
   8   7   5      259.76      262.65     12.93 o 
  -8   8   5        3.70        6.69      6.13 o 
  -7   8   5        2.10        1.69      2.82 o 
  -6   8   5       12.04       14.05      3.36 o 
  -5   8   5      214.11      242.46      8.15 o 
  -4   8   5      199.30      190.58      5.18 o 
  -3   8   5      246.77      249.60      6.65 o 
  -2   8   5      106.01      108.75      6.26 o 
  -1   8   5      470.27      462.69      8.43 o 
   0   8   5       98.96       91.83      4.74 o 
   1   8   5     1794.87     1831.25     15.22 o 
   2   8   5      243.07      242.91      7.32 o 
   3   8   5      883.71      892.35     10.86 o 
   4   8   5       26.19       31.30      6.30 o 
   5   8   5      259.57      256.02     10.85 o 
   6   8   5        1.08        6.61      4.45 o 
   7   8   5       37.69       50.33      7.90 o 
   8   8   5        0.54       12.28      8.27 o 
  -8   9   5       22.86       23.87      6.45 o 
  -7   9   5        5.98        9.06      8.05 o 
  -6   9   5        0.64       -1.09      6.09 o 
  -5   9   5        0.15        0.14      3.14 o 
  -4   9   5       61.41       51.17      3.55 o 
  -3   9   5       51.03       36.15      4.26 o 
  -2   9   5       20.71       28.18      4.36 o 
  -1   9   5      127.34      128.22      5.54 o 
   0   9   5      367.34      373.46      8.15 o 
   1   9   5        7.02        4.39      4.05 o 
   2   9   5      839.89      833.44     16.81 o 
   3   9   5      205.01      216.63      9.72 o 
   4   9   5      193.40      173.76      9.43 o 
   5   9   5       38.56       39.88      6.82 o 
   6   9   5        7.92       10.48      6.01 o 
   7   9   5      115.86      113.04      9.79 o 
  -7  10   5       17.98       15.30      8.41 o 
  -6  10   5       16.33       13.90      7.30 o 
  -5  10   5      194.07      218.73     11.19 o 
  -4  10   5        0.82        0.56      7.77 o 
  -3  10   5        1.70        4.20      4.08 o 
  -2  10   5        0.73        0.01      5.21 o 
  -1  10   5        3.15        7.04      4.18 o 
   0  10   5      883.81      888.23     12.44 o 
   1  10   5        8.89       10.35      5.52 o 
   2  10   5      397.95      402.72     12.93 o 
   3  10   5      221.14      242.16     10.82 o 
   4  10   5      196.76      227.23     10.58 o 
   5  10   5      182.46      194.77     10.35 o 
   6  10   5      124.04      112.09      9.15 o 
   7  10   5       21.10       16.02      7.44 o 
  -6  11   5      144.21      175.23     12.53 o 
  -5  11   5        1.48        5.82      6.50 o 
  -4  11   5        4.14        8.52      7.19 o 
  -3  11   5       85.21      100.37      8.83 o 
  -2  11   5       38.61       33.83      4.91 o 
  -1  11   5       82.13       89.43      6.01 o 
   0  11   5      192.64      172.72      6.90 o 
   1  11   5      425.44      423.44     16.31 o 
   2  11   5      148.67      154.49      9.80 o 
   3  11   5        6.93        8.91      5.79 o 
   4  11   5       32.42       37.34      7.54 o 
   5  11   5       12.27       26.95      7.50 o 
   6  11   5       21.83       36.26      7.02 o 
  -6  12   5        9.17       12.66      9.38 o 
  -5  12   5        0.90       -2.55      7.12 o 
  -4  12   5       40.51       55.55      8.98 o 
  -3  12   5      136.22      136.24     10.37 o 
  -2  12   5      155.28      146.75      9.11 o 
  -1  12   5      105.50      117.62      6.76 o 
   0  12   5       25.53       31.15      5.15 o 
   1  12   5       40.82       46.04     13.08 o 
   2  12   5      424.82      441.90     15.16 o 
   3  12   5        1.22       11.04      7.06 o 
   4  12   5      180.56      196.26     11.06 o 
   5  12   5       23.81       38.14      7.30 o 
  -5  13   5        5.05        5.26      9.49 o 
  -4  13   5       15.04       20.73      8.27 o 
  -3  13   5       18.02       12.78      8.49 o 
  -2  13   5       66.94       74.65      6.07 o 
  -1  13   5      316.78      334.68      9.57 o 
   0  13   5        0.37        4.35      5.23 o 
   1  13   5      352.04      357.01     14.13 o 
   2  13   5        0.19        2.19      7.51 o 
   3  13   5       41.66       39.81      8.35 o 
   4  13   5       37.54       51.62      9.60 o 
   5  13   5        6.88       12.48      8.01 o 
  -3  14   5       19.15        7.75      8.22 o 
  -2  14   5        3.59        5.76      6.30 o 
  -1  14   5       11.95        8.28      5.33 o 
   0  14   5       21.62       13.47      7.56 o 
   1  14   5       29.64       30.35      8.13 o 
   2  14   5      154.00      181.61     11.55 o 
   3  14   5      162.87      189.19     12.10 o 
  -1  15   5       10.92       11.61      5.04 o 
   0  15   5       33.13       36.85      5.92 o 
   1  15   5       47.04       43.41      9.66 o 
  -8   0   6        0.39        1.94      5.50 o 
  -6   0   6      334.76      313.74      9.31 o 
  -4   0   6       71.68       71.52      5.56 o 
  -2   0   6     1570.44     1475.35     57.10 o 
   0   0   6     3809.52     3530.13     21.49 o 
   2   0   6        6.55       -0.31      1.56 o 
   4   0   6        2.09        8.30      2.71 o 
   6   0   6       12.14       11.36      4.26 o 
   8   0   6      187.36      207.66     11.36 o 
  -9   1   6        0.01        1.50      3.74 o 
  -8   1   6        0.28        3.05      3.40 o 
  -7   1   6      249.78      273.53      5.27 o 
  -6   1   6        2.99        5.30      1.87 o 
  -5   1   6      479.05      522.11      9.19 o 
  -4   1   6      163.30      167.06      2.78 o 
  -3   1   6     1310.96     1319.54      6.04 o 
  -2   1   6      290.31      332.66      5.48 o 
  -1   1   6       51.22       49.21      2.69 o 
   0   1   6      732.13      767.22     12.75 o 
   1   1   6     5048.87     4979.04     12.91 o 
   2   1   6      359.56      311.63      3.72 o 
   3   1   6     1600.37     1464.60      6.01 o 
   4   1   6      218.12      212.29      3.20 o 
   5   1   6      271.98      250.54      6.46 o 
   6   1   6      257.72      247.18      5.13 o 
   7   1   6      118.24      108.78      6.24 o 
   8   1   6        6.23       -1.48      4.69 o 
   9   1   6      131.63      133.77     10.82 o 
  -9   2   6       15.63       21.06      6.24 o 
  -8   2   6       50.25       46.70      4.13 o 
  -7   2   6        1.09        4.26      2.85 o 
  -6   2   6        7.81        5.13      2.28 o 
  -5   2   6        1.98        0.51      1.65 o 
  -4   2   6       82.40       79.72      2.64 o 
  -3   2   6      860.73      850.64      5.92 o 
  -2   2   6      557.51      531.88      5.38 o 
  -1   2   6      987.00      961.12     12.23 o 
   0   2   6     2657.90     2695.18     15.13 o 
   1   2   6        4.11        0.53      1.97 o 
   2   2   6      439.41      432.77      4.75 o 
   3   2   6      491.78      489.74      4.02 o 
   4   2   6        0.00        1.85      1.81 o 
   5   2   6       23.60       27.07      3.01 o 
   6   2   6      117.36      118.94      4.89 o 
   7   2   6      317.30      307.16     12.58 o 
   8   2   6       63.47       56.86      8.01 o 
   9   2   6       22.16       19.52      7.30 o 
  -9   3   6        0.45        1.65      4.07 o 
  -8   3   6       12.17       10.26      3.68 o 
  -7   3   6        0.02       -0.55      2.69 o 
  -6   3   6      817.23      846.99      7.90 o 
  -5   3   6        1.48        1.95      1.71 o 
  -4   3   6     1184.75     1254.52      6.87 o 
  -3   3   6      299.52      283.69      4.62 o 
  -2   3   6        3.23        5.10      1.58 o 
  -1   3   6        2.85        0.38      1.20 o 
   0   3   6      541.24      493.58      9.42 o 
   1   3   6      733.07      751.52     11.38 o 
   2   3   6     1773.84     1695.60     11.73 o 
   3   3   6       75.13       75.60      2.47 o 
   4   3   6     1012.15      933.82     15.77 o 
   5   3   6      135.89      137.46      4.33 o 
   6   3   6       34.91       28.86      3.45 o 
   7   3   6      184.37      151.80     10.44 o 
   8   3   6      211.41      171.76     10.61 o 
   9   3   6       32.00       21.41      8.61 o 
  -9   4   6       41.77       51.45      4.42 o 
  -8   4   6       26.56       16.48      3.78 o 
  -7   4   6        9.92        9.75      2.93 o 
  -6   4   6       98.94       83.34      3.41 o 
  -5   4   6      501.89      495.97      6.38 o 
  -4   4   6        0.57       -0.50      1.82 o 
  -3   4   6     1170.36     1157.93     18.13 o 
  -2   4   6        0.93        1.87      1.61 o 
  -1   4   6      771.55      721.00     27.39 o 
   0   4   6       23.99       24.72      1.38 o 
   1   4   6     2347.01     2480.51     21.47 o 
   2   4   6      336.86      347.18      5.95 o 
   3   4   6      139.58      131.49      3.54 o 
   4   4   6       78.73       78.58      2.92 o 
   5   4   6      326.88      319.10      5.49 o 
   6   4   6      109.59       81.19      4.94 o 
   7   4   6       22.25       28.83      6.78 o 
   8   4   6        1.28       -0.55      7.69 o 
   9   4   6       12.13       20.41      8.56 o 
  -9   5   6        0.13        1.49      3.73 o 
  -8   5   6        4.94        6.48      3.38 o 
  -7   5   6        0.03        0.26      2.37 o 
  -6   5   6      207.50      220.45      7.25 o 
  -5   5   6       51.15       61.21      3.42 o 
  -4   5   6      667.09      653.23     10.21 o 
  -3   5   6      128.71      129.61      3.49 o 
  -2   5   6        0.73        1.52      1.55 o 
  -1   5   6        3.56        9.46      1.44 o 
   0   5   6       44.45       39.08      4.63 o 
   1   5   6      158.58      127.37      6.62 o 
   2   5   6     1307.16     1260.58     27.23 o 
   3   5   6      503.88      485.67      6.00 o 
   4   5   6     1013.81      988.98      7.87 o 
   5   5   6       55.10       50.79      2.97 o 
   6   5   6        2.42        5.05      5.16 o 
   7   5   6       63.56       64.79      7.77 o 
   8   5   6       12.99       14.90      6.66 o 
   9   5   6        0.32       -0.41      8.11 o 
  -9   6   6        0.58        7.15      5.83 o 
  -8   6   6       14.61       17.21      3.86 o 
  -7   6   6        4.04        4.38      2.38 o 
  -6   6   6       13.20       14.75      2.69 o 
  -5   6   6      103.42       94.40      4.83 o 
  -4   6   6      524.56      503.37      5.37 o 
  -3   6   6      486.51      461.23      9.51 o 
  -2   6   6      634.85      631.79     12.22 o 
  -1   6   6       37.27       25.14      4.96 o 
   0   6   6      277.84      291.08      9.14 o 
   1   6   6      632.05      592.10      7.48 o 
   2   6   6      216.15      228.23      6.72 o 
   3   6   6      386.68      408.73      6.98 o 
   4   6   6        2.58        5.72      2.48 o 
   5   6   6       73.73       74.68      3.92 o 
   6   6   6       85.70       73.83      7.31 o 
   7   6   6       10.84       14.43      6.85 o 
   8   6   6       28.60       27.10      7.29 o 
  -8   7   6        1.08       -1.96      5.23 o 
  -7   7   6       96.95      103.70      4.28 o 
  -6   7   6       52.31       41.11      3.37 o 
  -5   7   6      975.27      983.83     11.79 o 
  -4   7   6      147.99      132.41      6.98 o 
  -3   7   6      277.03      301.19      9.31 o 
  -2   7   6        0.20        0.89      4.80 o 
  -1   7   6      167.10      160.49      7.88 o 
   0   7   6      113.17      113.18      7.11 o 
   1   7   6      325.40      314.89     10.73 o 
   2   7   6       90.95       99.35      4.32 o 
   3   7   6      916.99      912.03     11.05 o 
   4   7   6       38.44       45.52      9.25 o 
   5   7   6       61.22       66.35      7.20 o 
   6   7   6      192.69      178.31      9.88 o 
   7   7   6        4.41       -2.63      6.65 o 
   8   7   6      171.02      173.85     12.15 o 
  -8   8   6        1.59       -5.39      5.39 o 
  -7   8   6       50.93       56.35      4.57 o 
  -6   8   6       10.37       12.11      3.40 o 
  -5   8   6        0.28       -0.97      3.52 o 
  -4   8   6      241.14      225.20     10.79 o 
  -3   8   6       14.24        9.35      3.91 o 
  -2   8   6     1017.42      992.81     12.29 o 
  -1   8   6       13.86       11.76      3.91 o 
   0   8   6      671.10      631.46     10.04 o 
   1   8   6      249.63      230.24      6.66 o 
   2   8   6      389.18      420.20      8.03 o 
   3   8   6       29.56       26.08      3.76 o 
   4   8   6        7.37       13.19      4.41 o 
   5   8   6       72.49       61.07      7.76 o 
   6   8   6       44.50       50.66     11.72 o 
   7   8   6        1.97        2.95      6.46 o 
   8   8   6       14.37       12.10      7.46 o 
  -7   9   6       56.12       63.25      8.23 o 
  -6   9   6        6.32        8.70      3.22 o 
  -5   9   6      109.79      101.85      4.72 o 
  -4   9   6       82.44       80.77      8.33 o 
  -3   9   6      207.88      199.35      6.75 o 
  -2   9   6      237.50      240.72     11.87 o 
  -1   9   6        3.98       -1.09      3.98 o 
   0   9   6       96.88       80.22      8.96 o 
   1   9   6      574.82      532.77     10.28 o 
   2   9   6      460.37      465.88     13.34 o 
   3   9   6      368.20      409.88     12.94 o 
   4   9   6       33.21       45.59      6.67 o 
   5   9   6      152.18      167.73      9.81 o 
   6   9   6        0.64        8.12      6.71 o 
   7   9   6      124.48      106.02     10.63 o 
  -7  10   6       39.12       31.31      9.68 o 
  -6  10   6       44.34       39.76      7.73 o 
  -5  10   6       38.69       40.18      7.95 o 
  -4  10   6      133.20      123.06     10.36 o 
  -3  10   6      149.54      152.98     14.67 o 
  -2  10   6      114.44      102.50      5.89 o 
  -1  10   6      813.12      841.85     12.60 o 
   0  10   6      122.37      112.80      6.11 o 
   1  10   6       75.90       84.34      5.37 o 
   2  10   6       37.88       48.45      7.31 o 
   3  10   6        6.69       17.94      6.26 o 
   4  10   6        5.33       11.53      6.46 o 
   5  10   6       45.42       47.03      8.14 o 
   6  10   6        0.18        3.67      6.42 o 
   7  10   6       18.38       30.57      8.68 o 
  -6  11   6      142.26      156.95     11.56 o 
  -5  11   6       11.71       13.87      7.45 o 
  -4  11   6      136.20      155.99     11.08 o 
  -3  11   6       15.96       10.33      4.29 o 
  -2  11   6       71.82       79.81      5.67 o 
  -1  11   6        0.63       -2.40      4.45 o 
   0  11   6      223.81      207.27      7.56 o 
   1  11   6      111.65      107.02      5.99 o 
   2  11   6      234.05      226.53     11.51 o 
   3  11   6        3.97        5.95      6.19 o 
   4  11   6       92.96       99.36      9.17 o 
   5  11   6      100.75       99.09      9.60 o 
   6  11   6       87.32       85.91      8.74 o 
  -5  12   6       41.13       43.43      8.99 o 
  -4  12   6       11.18       12.97      7.78 o 
  -3  12   6      168.98      187.22     11.70 o 
  -2  12   6       10.45       16.89      8.20 o 
  -1  12   6      592.74      607.41     25.59 o 
   0  12   6       20.52       22.61      6.99 o 
   1  12   6      148.70      151.23     10.80 o 
   2  12   6       29.37       33.59      8.43 o 
   3  12   6        0.69        7.45      6.80 o 
   4  12   6       34.76       42.46      8.54 o 
   5  12   6        0.02       12.77      6.78 o 
  -4  13   6       40.27       31.28      8.64 o 
  -3  13   6       22.53       20.81      7.86 o 
  -2  13   6       27.74       23.87      5.18 o 
  -1  13   6        2.21        3.33      5.42 o 
   0  13   6       60.07       61.15      6.31 o 
   1  13   6       25.01       14.74      7.04 o 
   2  13   6      210.09      217.66     11.65 o 
   3  13   6       39.68       52.65      8.75 o 
   4  13   6        5.15        4.27      7.40 o 
  -3  14   6       54.36       62.08      9.61 o 
  -2  14   6      134.49      135.03      7.56 o 
  -1  14   6       17.57       23.73      5.30 o 
   0  14   6      266.81      267.75      9.51 o 
   1  14   6       59.99       66.76      9.50 o 
   2  14   6       63.71       80.94     10.36 o 
   3  14   6        0.22        5.14      8.98 o 
  -9   0   7       60.18       47.37      7.17 o 
  -7   0   7        9.92       11.46      4.51 o 
  -5   0   7      280.82      269.57      7.38 o 
  -3   0   7        0.72        3.10      2.02 o 
  -1   0   7       71.99       82.60      4.55 o 
   1   0   7      299.36      332.84      4.10 o 
   3   0   7        0.40        1.27      1.74 o 
   5   0   7       92.12       83.18      6.01 o 
   7   0   7     2208.15     2396.64     29.77 o 
   9   0   7      304.33      337.06     14.74 o 
  -9   1   7       76.75       84.21     11.93 o 
  -8   1   7        9.26       18.35      4.04 o 
  -7   1   7       17.53        9.08      3.46 o 
  -6   1   7       50.60       41.95      3.56 o 
  -5   1   7        0.13        1.59      2.50 o 
  -4   1   7      330.60      329.44      4.43 o 
  -3   1   7       27.56       25.75      1.93 o 
  -2   1   7      593.22      525.37      7.23 o 
  -1   1   7       91.68       83.07      6.82 o 
   0   1   7     3490.95     3766.04     30.62 o 
   1   1   7      894.98      789.63      5.59 o 
   2   1   7     1007.07      976.04      6.74 o 
   3   1   7       68.12       75.02      1.97 o 
   4   1   7      236.06      240.00      3.50 o 
   5   1   7       28.32       18.53      2.44 o 
   6   1   7      125.20      119.49      4.31 o 
   7   1   7        0.13        1.48      4.57 o 
   8   1   7        5.59        1.88      4.55 o 
   9   1   7        9.78       14.15      7.09 o 
  -9   2   7        6.94        7.39      6.59 o 
  -8   2   7       26.57       21.54      4.04 o 
  -7   2   7      195.17      182.89      5.54 o 
  -6   2   7       59.07       59.67      3.70 o 
  -5   2   7      376.67      350.91      5.01 o 
  -4   2   7     1152.01     1149.24      7.80 o 
  -3   2   7     2036.90     2031.06     11.87 o 
  -2   2   7      191.82      174.49      3.54 o 
  -1   2   7        2.38        0.65      3.48 o 
   0   2   7      300.51      352.42      5.94 o 
   1   2   7      407.21      423.51      5.98 o 
   2   2   7       84.73       96.68      2.66 o 
   3   2   7      341.11      352.27      4.79 o 
   4   2   7        8.67        4.03      2.04 o 
   5   2   7       74.54       80.97      3.82 o 
   6   2   7     1263.76     1296.09     18.98 o 
   7   2   7       37.43       35.92      7.09 o 
   8   2   7       44.39       50.22      7.96 o 
   9   2   7       87.79       70.92      9.28 o 
  -9   3   7        9.45       10.45      4.79 o 
  -8   3   7        4.50        4.43      3.45 o 
  -7   3   7        1.79        4.18      3.41 o 
  -6   3   7      144.67      160.74      4.94 o 
  -5   3   7      131.57      121.29      3.46 o 
  -4   3   7        0.31        0.36      1.92 o 
  -3   3   7      709.40      721.78      7.53 o 
  -2   3   7      117.45       94.34      2.84 o 
  -1   3   7       69.49      102.27      3.25 o 
   0   3   7     4915.68     5198.38     30.36 o 
   1   3   7     3620.39     3865.41     26.58 o 
   2   3   7     2992.77     3128.31     21.70 o 
   3   3   7     2899.47     3125.66     12.29 o 
   4   3   7      232.42      230.87      4.13 o 
   5   3   7      284.79      268.51      5.76 o 
   6   3   7       26.59       21.57      3.61 o 
   7   3   7        0.78       -4.47      5.82 o 
   8   3   7        0.59       -1.79      7.64 o 
   9   3   7        2.59        4.27      7.77 o 
  -9   4   7       17.24       17.47      5.53 o 
  -8   4   7       73.27       68.57     10.04 o 
  -7   4   7       33.57       32.33      4.85 o 
  -6   4   7      317.51      306.90      6.29 o 
  -5   4   7      506.72      522.08      8.44 o 
  -4   4   7       14.61       15.48      1.98 o 
  -3   4   7        3.70       12.17      2.25 o 
  -2   4   7        1.59        6.11      1.71 o 
  -1   4   7       38.06       68.54      2.16 o 
   0   4   7      154.49      149.03      6.76 o 
   1   4   7      291.95      280.54      8.49 o 
   2   4   7       60.15       70.58      3.73 o 
   3   4   7       77.38       89.61      2.84 o 
   4   4   7      202.65      202.58      4.06 o 
   5   4   7       26.62       24.10      3.08 o 
   6   4   7      102.49       96.40      4.44 o 
   7   4   7        6.54       -1.61      5.55 o 
   8   4   7      505.15      496.60     16.56 o 
  -9   5   7      118.59      138.71      6.17 o 
  -8   5   7       96.39      107.54      4.99 o 
  -7   5   7       57.35       53.33      4.09 o 
  -6   5   7       16.26       25.72      3.65 o 
  -5   5   7      769.57      764.03     13.45 o 
  -4   5   7        3.31        3.14      2.04 o 
  -3   5   7      447.78      390.65      5.67 o 
  -2   5   7        9.09       11.06      1.71 o 
  -1   5   7        4.07        6.13      4.08 o 
   0   5   7      347.24      354.74      9.67 o 
   1   5   7        0.03        3.75      4.84 o 
   2   5   7       67.09       75.90      3.85 o 
   3   5   7      113.02       94.30      3.48 o 
   4   5   7      241.65      242.13      4.43 o 
   5   5   7      614.54      614.62      7.10 o 
   6   5   7        3.29       -0.32      2.94 o 
   7   5   7        9.53       18.79      6.37 o 
   8   5   7       29.59       33.44      8.46 o 
  -8   6   7       15.75       10.56      3.61 o 
  -7   6   7      235.08      230.09      5.46 o 
  -6   6   7      816.92      744.81      9.18 o 
  -5   6   7      142.60      146.86      4.53 o 
  -4   6   7      849.77      784.37      8.50 o 
  -3   6   7       40.84       51.51      5.67 o 
  -2   6   7       14.44       11.85      4.57 o 
  -1   6   7      116.99      105.42      6.65 o 
   0   6   7        6.34        7.17      5.15 o 
   1   6   7       12.57       10.05      5.39 o 
   2   6   7      121.98      117.51      4.59 o 
   3   6   7       27.52       24.27      2.60 o 
   4   6   7       68.56       77.19      3.78 o 
   5   6   7      371.41      364.91      6.87 o 
   6   6   7       70.82       68.66      6.92 o 
   7   6   7       79.18       69.62      7.94 o 
   8   6   7      168.49      165.39     11.69 o 
  -8   7   7        1.73       -3.83      5.11 o 
  -7   7   7       75.05       78.10      3.92 o 
  -6   7   7       52.14       37.82      3.32 o 
  -5   7   7      201.91      202.98      7.51 o 
  -4   7   7      192.22      187.44      8.31 o 
  -3   7   7      592.35      546.17     12.43 o 
  -2   7   7        8.01        4.70      5.42 o 
  -1   7   7       77.35       93.04      6.69 o 
   0   7   7        0.49       -1.22      5.64 o 
   1   7   7      143.99      119.67      4.95 o 
   2   7   7     1804.19     1877.05     15.05 o 
   3   7   7      110.83      104.00      7.96 o 
   4   7   7      504.41      474.59     12.29 o 
   5   7   7       31.00       43.96      3.57 o 
   6   7   7        5.78        4.24      5.78 o 
   7   7   7        0.23       -0.75      5.41 o 
   8   7   7        0.57       -3.27      7.20 o 
  -8   8   7        3.08       -0.22      7.68 o 
  -7   8   7       63.37       60.58      4.75 o 
  -6   8   7       62.12       61.89      8.58 o 
  -5   8   7      675.53      678.45     13.74 o 
  -4   8   7       10.43       14.31      4.09 o 
  -3   8   7      461.74      428.15     11.73 o 
  -2   8   7        2.96       -0.45      5.32 o 
  -1   8   7       28.06       32.47      6.41 o 
   0   8   7        3.36        4.70      6.20 o 
   1   8   7      576.80      572.78     14.50 o 
   2   8   7      113.72      124.61      8.92 o 
   3   8   7        4.66        7.58      3.41 o 
   4   8   7      229.58      232.91      6.96 o 
   5   8   7      290.10      321.44     19.56 o 
   6   8   7      240.75      222.27     10.83 o 
   7   8   7      296.72      301.68     13.91 o 
  -7   9   7        6.88       14.77      3.80 o 
  -6   9   7       74.52       77.51      4.78 o 
  -5   9   7        0.60       -2.64      3.01 o 
  -4   9   7      548.49      510.63     15.73 o 
  -3   9   7        3.28        0.80      4.43 o 
  -2   9   7      681.75      676.41     11.24 o 
  -1   9   7        3.58       -1.85      6.57 o 
   0   9   7      219.31      203.71      7.55 o 
   1   9   7      390.91      366.31      8.50 o 
   2   9   7       94.38       99.49      8.55 o 
   3   9   7       88.86       78.26      7.65 o 
   4   9   7      120.54      137.05      9.66 o 
   5   9   7       21.53       21.68      7.43 o 
   6   9   7       97.29      104.88     14.55 o 
   7   9   7        1.21        2.98      6.68 o 
  -7  10   7       67.88       51.40     10.34 o 
  -6  10   7        0.64       -7.16      8.95 o 
  -5  10   7      229.90      221.86     10.97 o 
  -4  10   7       32.05       10.64      7.55 o 
  -3  10   7        6.23        1.29      4.42 o 
  -2  10   7        2.35       -0.36      4.37 o 
  -1  10   7       62.77       66.98      5.64 o 
   0  10   7      182.33      166.18      6.71 o 
   1  10   7        4.60        5.08      3.95 o 
   2  10   7        7.18        7.63      6.09 o 
   3  10   7       82.46       87.06      9.03 o 
   4  10   7       15.95       18.26      6.66 o 
   5  10   7       57.15       76.53      8.77 o 
   6  10   7      450.76      447.33     15.71 o 
  -6  11   7       43.86       32.27      9.89 o 
  -5  11   7       22.73       12.13      9.03 o 
  -4  11   7      159.36      170.53     11.93 o 
  -3  11   7      159.01      143.16      7.71 o 
  -2  11   7      159.77      169.26      8.26 o 
  -1  11   7       20.03        9.34      4.89 o 
   0  11   7        0.80       -0.03      4.87 o 
   1  11   7       27.01       24.91      5.10 o 
   2  11   7      365.26      387.63     14.33 o 
   3  11   7      101.88       90.35      9.43 o 
   4  11   7      113.18      118.64     10.53 o 
   5  11   7       57.91       62.78      9.47 o 
   6  11   7       19.02       24.26      7.07 o 
  -5  12   7       43.58       43.27     10.02 o 
  -4  12   7      163.75      174.92     12.67 o 
  -3  12   7       35.63       34.55      7.52 o 
  -2  12   7       86.53       69.94      6.20 o 
  -1  12   7        0.20       -0.81      5.40 o 
   0  12   7      196.52      198.21      8.05 o 
   1  12   7       52.06       47.44      8.77 o 
   2  12   7       53.30       48.78      8.95 o 
   3  12   7        0.14        0.92      7.86 o 
   4  12   7       21.34       19.42      8.39 o 
   5  12   7        3.44       -7.83      8.00 o 
  -4  13   7       20.68       15.05      8.28 o 
  -3  13   7      237.69      271.87     14.27 o 
  -2  13   7       40.95       29.00      5.47 o 
  -1  13   7      453.63      466.38     13.25 o 
   0  13   7      198.83      224.33      8.64 o 
   1  13   7       35.50       22.94      8.22 o 
   2  13   7        0.26        1.09      7.94 o 
   3  13   7      363.07      419.98     16.76 o 
   4  13   7       52.96       82.04      9.53 o 
  -2  14   7        8.42        6.59      5.00 o 
  -1  14   7       26.31       28.91      6.75 o 
   0  14   7       40.57       46.51      8.24 o 
   1  14   7        2.40       -2.16      7.20 o 
   2  14   7       74.17       90.84      9.61 o 
  -8   0   8       58.16       58.99      6.14 o 
  -6   0   8       41.11       37.21      4.83 o 
  -4   0   8      130.58      146.27      5.59 o 
  -2   0   8       20.08       29.73      4.33 o 
   0   0   8      674.59      568.69     10.68 o 
   2   0   8     2749.51     2947.86     14.11 o 
   4   0   8     1573.67     1579.49     13.78 o 
   6   0   8      143.84      141.93      6.58 o 
   8   0   8       30.10       21.35      6.48 o 
  -9   1   8       18.72       21.44      4.38 o 
  -8   1   8       53.99       44.36      4.55 o 
  -7   1   8       59.98       54.29      6.95 o 
  -6   1   8        1.30       -1.72      3.08 o 
  -5   1   8       19.62       13.07      2.76 o 
  -4   1   8      858.09      877.34      7.19 o 
  -3   1   8      437.38      385.69      5.75 o 
  -2   1   8       47.09       35.72      3.13 o 
  -1   1   8     1091.36     1050.44     15.96 o 
   0   1   8      231.69      239.72      5.42 o 
   1   1   8      442.06      445.18      4.42 o 
   2   1   8      144.12      138.84      3.16 o 
   3   1   8      304.41      300.24      3.62 o 
   4   1   8      228.35      233.38      3.63 o 
   5   1   8      141.24      149.08      4.01 o 
   6   1   8     1391.96     1381.95     11.17 o 
   7   1   8       52.62       59.23      3.92 o 
   8   1   8        0.02       -2.70      6.65 o 
   9   1   8       96.47      104.46      9.88 o 
  -9   2   8        0.78        3.22      4.01 o 
  -8   2   8        8.41        4.83      3.74 o 
  -7   2   8        4.73        6.19      3.40 o 
  -6   2   8       32.49       30.59      3.32 o 
  -5   2   8      163.49      162.53      3.95 o 
  -4   2   8      204.69      216.08      4.14 o 
  -3   2   8      102.26      113.80      3.57 o 
  -2   2   8       59.31       70.78      4.67 o 
  -1   2   8     5236.98     5654.15     42.56 o 
   0   2   8     4725.77     5143.65     22.02 o 
   1   2   8       77.73       67.65      4.72 o 
   2   2   8     4441.15     4601.59     17.29 o 
   3   2   8     2591.84     2648.19     13.44 o 
   4   2   8      305.75      319.64      8.92 o 
   5   2   8      523.40      523.87      7.75 o 
   6   2   8      129.63      129.11      5.27 o 
   7   2   8       34.29       28.20      3.85 o 
   8   2   8       10.01       15.44      7.23 o 
  -9   3   8       31.57       35.48      6.21 o 
  -8   3   8       16.58       16.67      3.67 o 
  -7   3   8       40.26       45.54      3.91 o 
  -6   3   8       14.11       11.83      3.35 o 
  -5   3   8      830.35      828.36     16.99 o 
  -4   3   8      543.56      508.60      6.35 o 
  -3   3   8       49.58       64.17      3.05 o 
  -2   3   8     1141.01     1111.87      8.55 o 
  -1   3   8        0.15       -1.36      4.48 o 
   0   3   8        0.11       63.43      5.74 o 
   1   3   8       86.35       82.53      5.89 o 
   2   3   8        4.14        6.20      7.15 o 
   3   3   8        8.61       11.60      2.12 o 
   4   3   8       66.53       71.52      2.92 o 
   5   3   8      125.27      113.81      4.40 o 
   6   3   8       20.46       23.19      3.58 o 
   7   3   8       87.58       87.82      7.42 o 
   8   3   8      120.91      122.79      9.39 o 
  -9   4   8       29.91       23.57      3.93 o 
  -8   4   8        4.96        0.83      4.08 o 
  -7   4   8        0.94        2.45      3.67 o 
  -6   4   8        0.95        3.62      3.26 o 
  -5   4   8       94.91       99.37      3.56 o 
  -4   4   8        2.35        4.05      2.11 o 
  -3   4   8       19.17       23.95      2.52 o 
  -2   4   8      813.41      924.33      9.60 o 
  -1   4   8       49.62       69.07      4.33 o 
   0   4   8     1244.17     1351.81     17.56 o 
   1   4   8     4558.08     4864.51     32.86 o 
   2   4   8      118.74      120.09      5.23 o 
   3   4   8     2071.30     2029.18     11.46 o 
   4   4   8       30.98       29.60      2.54 o 
   5   4   8      767.57      783.07     10.88 o 
   6   4   8        0.01       -0.10      3.00 o 
   7   4   8        3.84        4.30      4.37 o 
   8   4   8        2.62        7.79      7.52 o 
  -8   5   8       12.91        8.98      3.69 o 
  -7   5   8       29.76       31.22      3.76 o 
  -6   5   8      587.89      558.41      8.22 o 
  -5   5   8      900.30      882.11      7.97 o 
  -4   5   8       53.02       45.66      3.47 o 
  -3   5   8      424.92      434.98      6.20 o 
  -2   5   8      167.26      144.63      7.41 o 
  -1   5   8        4.11        3.83      4.47 o 
   0   5   8       56.46       60.97      6.15 o 
   1   5   8        0.08        2.51      5.27 o 
   2   5   8      126.58      129.01      5.97 o 
   3   5   8       16.07       15.05      2.65 o 
   4   5   8      251.55      258.40      4.99 o 
   5   5   8      223.65      204.80      4.67 o 
   6   5   8       70.76       74.28      4.17 o 
   7   5   8      179.55      191.60     10.21 o 
   8   5   8      138.36      150.94     10.70 o 
  -8   6   8        0.28       -2.92      3.67 o 
  -7   6   8        6.07        3.85      4.27 o 
  -6   6   8        0.02        0.43      3.26 o 
  -5   6   8       96.33      109.28      5.75 o 
  -4   6   8       18.95       18.18      5.45 o 
  -3   6   8       30.59       39.11      5.86 o 
  -2   6   8        0.34        3.34      5.10 o 
  -1   6   8      311.29      306.06     10.08 o 
   0   6   8      243.43      239.29      9.37 o 
   1   6   8      900.79      963.26     16.84 o 
   2   6   8     1661.92     1690.89     14.36 o 
   3   6   8      459.02      487.62      6.70 o 
   4   6   8     1056.33     1064.55      8.87 o 
   5   6   8      175.99      176.97      5.17 o 
   6   6   8       88.90       88.03      5.48 o 
   7   6   8        0.73       -3.97      6.24 o 
   8   6   8       10.94       10.32      6.24 o 
  -8   7   8       37.19       44.27      4.37 o 
  -7   7   8       60.66       54.22      4.60 o 
  -6   7   8      651.79      668.42     13.12 o 
  -5   7   8       75.43       89.29      5.74 o 
  -4   7   8       20.19       16.04      5.22 o 
  -3   7   8      269.50      279.80     10.04 o 
  -2   7   8       12.48       15.02      5.48 o 
  -1   7   8      302.96      310.10     10.86 o 
   0   7   8        1.09       -2.40      5.59 o 
   1   7   8        0.09        2.78      3.33 o 
   2   7   8      110.47      105.12      4.89 o 
   3   7   8       15.96        9.11      3.59 o 
   4   7   8      178.13      165.98      6.32 o 
   5   7   8        0.08        0.99      3.21 o 
   6   7   8       32.05       24.04      4.35 o 
   7   7   8      131.51      128.18     10.15 o 
  -7   8   8        0.04       -3.88      9.33 o 
  -6   8   8      113.01      108.72      5.73 o 
  -5   8   8      161.63      173.94      7.28 o 
  -4   8   8       80.22       91.28      7.66 o 
  -3   8   8       94.62      111.89      7.81 o 
  -2   8   8      311.67      300.77     11.16 o 
  -1   8   8        3.70        3.56      6.07 o 
   0   8   8      961.51      991.85     18.44 o 
   1   8   8     2591.90     2695.26     29.75 o 
   2   8   8      399.52      415.59     13.32 o 
   3   8   8        5.99        5.91      3.55 o 
   4   8   8      443.89      488.19      9.63 o 
   5   8   8        0.36        3.96      3.99 o 
   6   8   8      128.66      130.25      9.22 o 
   7   8   8       25.90       20.03      6.86 o 
  -7   9   8        3.97        4.47      6.16 o 
  -6   9   8       29.49       35.48      4.34 o 
  -5   9   8       43.61       39.72      3.89 o 
  -4   9   8       38.04       43.72      8.90 o 
  -3   9   8      243.80      237.02      7.73 o 
  -2   9   8      254.20      251.09     11.03 o 
  -1   9   8      167.72      178.36      9.59 o 
   0   9   8      295.45      278.82     11.45 o 
   1   9   8      226.02      233.59      8.90 o 
   2   9   8       31.15       31.07      6.90 o 
   3   9   8        0.84       11.88      6.87 o 
   4   9   8      111.60      133.01      9.32 o 
   5   9   8      256.84      277.56     12.82 o 
   6   9   8       39.26       41.62      7.15 o 
  -6  10   8        3.10       -1.23      3.43 o 
  -5  10   8        2.72       -2.61      3.10 o 
  -4  10   8       81.82       90.35     10.43 o 
  -3  10   8        9.52        8.02      4.31 o 
  -2  10   8      293.75      290.12     12.83 o 
  -1  10   8      106.91      103.03      9.97 o 
   0  10   8        1.15        3.07      4.14 o 
   1  10   8        0.12        1.92      4.03 o 
   2  10   8      371.26      397.80     13.92 o 
   3  10   8      313.80      305.87     13.17 o 
   4  10   8      152.16      132.15      9.72 o 
   5  10   8       68.36       64.44      8.41 o 
   6  10   8        0.19        1.09      4.68 o 
  -5  11   8        1.60        1.97      8.72 o 
  -4  11   8       63.61       55.11      9.08 o 
  -3  11   8      118.71       97.69     13.17 o 
  -2  11   8       15.58       17.93      7.13 o 
  -1  11   8        7.41        4.59      5.16 o 
   0  11   8      202.19      210.61      8.02 o 
   1  11   8        2.57       10.43      7.39 o 
   2  11   8        3.79        1.47      7.70 o 
   3  11   8       23.22       17.23      7.28 o 
   4  11   8        4.53        8.78      8.08 o 
   5  11   8      190.33      190.51     12.30 o 
  -5  12   8       97.44      101.13     13.36 o 
  -4  12   8       56.90       68.01     10.25 o 
  -3  12   8       81.63       70.76     10.06 o 
  -2  12   8       74.17       82.03      6.60 o 
  -1  12   8       90.54      103.95      6.82 o 
   0  12   8       37.74       40.04      5.98 o 
   1  12   8      372.86      356.64     14.44 o 
   2  12   8        2.02       -0.99      7.68 o 
   3  12   8      398.00      411.79     15.50 o 
   4  12   8       58.46       65.04      9.73 o 
  -3  13   8       60.05       94.21     10.00 o 
  -2  13   8       89.31       92.65      6.67 o 
  -1  13   8        1.32        9.67      5.92 o 
   0  13   8        6.44        9.88      5.71 o 
   1  13   8        0.71        2.90      6.19 o 
   2  13   8        0.34        5.22      8.32 o 
   3  13   8        0.00        1.44      7.47 o 
  -1  14   8      231.79      254.08      9.89 o 
   0  14   8       16.17       11.98      8.75 o 
   1  14   8      130.53      128.44     11.53 o 
  -9   0   9        1.44       16.50      6.50 o 
  -7   0   9        8.00       11.38      4.50 o 
  -5   0   9      309.91      297.61      8.21 o 
  -3   0   9     1693.33     1704.54     27.15 o 
  -1   0   9     3604.71     3671.49     28.41 o 
   1   0   9      179.80      177.32      6.98 o 
   3   0   9        0.66       -0.46      2.10 o 
   5   0   9       31.70       31.28      6.22 o 
   7   0   9      109.10      108.46      6.38 o 
  -9   1   9       10.58       12.84      4.78 o 
  -8   1   9       57.43       68.79      4.76 o 
  -7   1   9       46.36       53.07      4.29 o 
  -6   1   9       59.68       71.14      4.11 o 
  -5   1   9       22.32       28.58      3.14 o 
  -4   1   9       50.13       63.06      2.92 o 
  -3   1   9       50.93       47.16      3.14 o 
  -2   1   9      144.38      122.59      6.21 o 
  -1   1   9      189.53      176.75      5.46 o 
   0   1   9      343.74      342.94      6.59 o 
   1   1   9       36.40       16.27      3.27 o 
   2   1   9     1519.54     1467.98     20.09 o 
   3   1   9      364.89      345.09      4.03 o 
   4   1   9      379.31      340.84      5.89 o 
   5   1   9      102.31      100.86      4.55 o 
   6   1   9       86.23       87.23      4.83 o 
   7   1   9       13.06       14.59      3.95 o 
   8   1   9       18.45       20.68      6.98 o 
  -9   2   9       56.88       69.71      7.72 o 
  -8   2   9        3.31        1.69      3.88 o 
  -7   2   9      165.06      145.31     11.85 o 
  -6   2   9        0.34       -1.32      3.13 o 
  -5   2   9      595.49      564.11      9.87 o 
  -4   2   9     1232.78     1244.35      8.91 o 
  -3   2   9      607.62      609.54     16.24 o 
  -2   2   9     1176.54     1184.13     18.14 o 
  -1   2   9      888.21      851.83     16.99 o 
   0   2   9     1296.96     1221.94     11.75 o 
   1   2   9      139.26      102.13      4.13 o 
   2   2   9       30.68       21.01      3.16 o 
   3   2   9       87.14       78.85      4.81 o 
   4   2   9       10.91        4.86      2.15 o 
   5   2   9        3.98        0.14      2.89 o 
   6   2   9       64.27       58.00      4.30 o 
   7   2   9        0.35       -1.40      3.59 o 
   8   2   9        0.06        4.26      7.05 o 
  -8   3   9        1.21       -0.39      4.95 o 
  -7   3   9       68.91       85.05      4.66 o 
  -6   3   9        8.45        8.61      3.22 o 
  -5   3   9       82.93       88.21      3.45 o 
  -4   3   9      131.84      138.72      3.69 o 
  -3   3   9       32.51       35.63      2.86 o 
  -2   3   9      153.65      164.85      4.01 o 
  -1   3   9        0.97        0.73      4.58 o 
   0   3   9      425.19      461.06     11.21 o 
   1   3   9      554.79      576.78     12.19 o 
   2   3   9       25.78       31.91      5.03 o 
   3   3   9     1456.69     1373.28     23.91 o 
   4   3   9        1.22        0.48      2.22 o 
   5   3   9      295.97      283.63      6.23 o 
   6   3   9        0.77       -2.46      3.49 o 
   7   3   9        0.22        0.13      3.53 o 
   8   3   9       58.93       63.29      8.54 o 
  -8   4   9       10.94       15.05      4.09 o 
  -7   4   9        0.33        2.09      3.58 o 
  -6   4   9      408.99      381.37      7.24 o 
  -5   4   9      158.17      160.17      4.26 o 
  -4   4   9      786.56      782.22      9.07 o 
  -3   4   9      105.18      103.64      3.76 o 
  -2   4   9     1280.13     1233.76      9.52 o 
  -1   4   9       12.46        6.90      4.89 o 
   0   4   9      301.49      296.14      9.68 o 
   1   4   9       73.52       75.87      6.21 o 
   2   4   9      351.91      350.53      7.77 o 
   3   4   9       65.24       74.08      3.50 o 
   4   4   9       30.06       27.09      2.62 o 
   5   4   9        4.67        1.89      2.90 o 
   6   4   9       56.80       56.75      4.09 o 
   7   4   9        0.04       -0.54      3.38 o 
   8   4   9        7.07       14.17      6.66 o 
  -8   5   9        5.19        2.29      3.93 o 
  -7   5   9       10.01       12.75      3.98 o 
  -6   5   9      129.43      146.12      7.19 o 
  -5   5   9      520.26      556.75      6.73 o 
  -4   5   9      105.38      112.37      5.01 o 
  -3   5   9       56.66       53.52      6.09 o 
  -2   5   9       32.63       21.12      5.71 o 
  -1   5   9       36.11       39.94      5.85 o 
   0   5   9      172.33      149.39      8.03 o 
   1   5   9      558.74      558.74     13.26 o 
   2   5   9      212.05      205.14      7.85 o 
   3   5   9      536.41      535.05      7.18 o 
   4   5   9      393.51      388.44      5.79 o 
   5   5   9       55.54       48.31      3.69 o 
   6   5   9       29.78       35.03      3.62 o 
   7   5   9       70.15       71.28      5.80 o 
   8   5   9        1.67       -4.59      6.53 o 
  -8   6   9        8.44        5.65      4.22 o 
  -7   6   9       29.39       19.85      5.39 o 
  -6   6   9       56.37       63.36      5.97 o 
  -5   6   9       34.06       29.69      5.01 o 
  -4   6   9      465.53      449.98     12.68 o 
  -3   6   9      626.30      634.29     14.29 o 
  -2   6   9      370.43      360.66     11.16 o 
  -1   6   9      419.06      379.20     11.43 o 
   0   6   9        6.06       -0.58      5.82 o 
   1   6   9      391.35      418.58     12.59 o 
   2   6   9        2.70        7.54      3.39 o 
   3   6   9       28.57       30.69      3.14 o 
   4   6   9       73.30       85.69      3.42 o 
   5   6   9        8.61        4.56      3.14 o 
   6   6   9        4.61        5.12      3.91 o 
   7   6   9       18.27       17.65      6.01 o 
  -7   7   9        9.55       13.20      5.44 o 
  -6   7   9       28.11       32.87      5.17 o 
  -5   7   9        2.58        0.82      4.49 o 
  -4   7   9      107.11       96.93      7.72 o 
  -3   7   9       43.33       40.54      6.40 o 
  -2   7   9       29.20       35.89      6.52 o 
  -1   7   9        0.01        4.07      5.15 o 
   0   7   9      265.24      233.83     10.39 o 
   1   7   9      358.18      359.12     26.93 o 
   2   7   9      551.14      542.58      9.15 o 
   3   7   9       13.41       13.71      3.58 o 
   4   7   9      369.11      366.14      6.88 o 
   5   7   9        5.07        9.34      3.01 o 
   6   7   9       15.09       13.28      4.19 o 
   7   7   9       80.69       95.59      9.03 o 
  -7   8   9        0.15       -0.72      6.73 o 
  -6   8   9      186.84      194.82      7.99 o 
  -5   8   9      404.80      380.61      9.98 o 
  -4   8   9       20.91       25.86      6.22 o 
  -3   8   9      930.64      896.90     17.93 o 
  -2   8   9       87.07       83.20      7.66 o 
  -1   8   9      479.06      485.59     14.13 o 
   0   8   9      106.26       98.26      8.37 o 
   1   8   9      112.88      128.18      9.17 o 
   2   8   9       28.63       24.18      6.90 o 
   3   8   9       10.89        4.82      3.45 o 
   4   8   9       16.96       19.53      4.41 o 
   5   8   9      104.81      111.07      4.83 o 
   6   8   9       36.30       39.21      6.27 o 
   7   8   9        0.06       -6.25      6.25 o 
  -6   9   9       51.16       50.57      7.00 o 
  -5   9   9        5.35        6.88      3.46 o 
  -4   9   9       20.94       15.12      6.26 o 
  -3   9   9       15.56       10.14      5.97 o 
  -2   9   9        3.87        5.19      5.75 o 
  -1   9   9       10.13       12.28      6.93 o 
   0   9   9        0.08        2.47      5.90 o 
   1   9   9       19.41       18.80      7.00 o 
   2   9   9      153.77      172.25     10.10 o 
   3   9   9       63.01       64.59      8.18 o 
   4   9   9       12.13        7.01      5.21 o 
   5   9   9      102.53      112.88      6.49 o 
   6   9   9       45.18       37.79      6.73 o 
  -6  10   9       17.22       15.82      3.68 o 
  -5  10   9       15.52       14.56      3.44 o 
  -4  10   9      184.55      160.06     11.38 o 
  -3  10   9       23.03       23.94      4.87 o 
  -2  10   9      435.42      421.02     10.26 o 
  -1  10   9      107.42      105.97      6.57 o 
   0  10   9      315.27      313.02      9.04 o 
   1  10   9       22.89       15.22      4.32 o 
   2  10   9        0.73        2.58      6.68 o 
   3  10   9       46.03       49.66      8.06 o 
   4  10   9        0.00        5.63      5.82 o 
   5  10   9        1.57       -0.69      6.22 o 
  -5  11   9        5.13        1.32      8.51 o 
  -4  11   9        6.23       -1.08      8.02 o 
  -3  11   9      132.05      132.97      7.38 o 
  -2  11   9        7.10        1.92      4.80 o 
  -1  11   9       33.06       24.30      5.22 o 
   0  11   9       13.35       10.84      4.92 o 
   1  11   9      275.19      314.93     13.85 o 
   2  11   9        0.59       -1.83      7.75 o 
   3  11   9      105.97      104.88      9.72 o 
   4  11   9        9.82       11.53      8.20 o 
   5  11   9        4.71       -1.19      7.18 o 
  -4  12   9      140.47      179.43     12.68 o 
  -3  12   9        0.16       -1.29      6.09 o 
  -2  12   9      131.00      126.94     10.08 o 
  -1  12   9       62.56       59.07      6.73 o 
   0  12   9       81.40       88.73      6.74 o 
   1  12   9       45.77       52.00      8.64 o 
   2  12   9       22.59       14.85      6.81 o 
   3  12   9       27.60       26.43      8.86 o 
   4  12   9        3.03       -3.20      6.86 o 
  -2  13   9       19.14       14.22      5.63 o 
  -1  13   9        0.87       -1.13      5.58 o 
   0  13   9        0.14       -2.16      5.25 o 
   1  13   9      107.02      116.36     11.07 o 
   2  13   9       41.82       31.55      8.38 o 
  -8   0  10      113.54      107.51      7.91 o 
  -6   0  10       53.02       49.82      5.45 o 
  -4   0  10       45.28       44.68      3.62 o 
  -2   0  10        0.52        0.34      4.70 o 
   0   0  10       91.25       78.40      5.88 o 
   2   0  10        0.49       -0.84      3.90 o 
   4   0  10      154.30      164.65      8.54 o 
   6   0  10      845.06      875.78     20.16 o 
   8   0  10        9.63       -1.20      7.56 o 
  -8   1  10        0.37        1.58      4.21 o 
  -7   1  10       21.28       11.34      3.45 o 
  -6   1  10       24.65       26.93      3.61 o 
  -5   1  10      178.73      173.70      4.43 o 
  -4   1  10      224.29      235.79      4.46 o 
  -3   1  10      511.61      503.17      6.27 o 
  -2   1  10       84.79       79.32      4.61 o 
  -1   1  10      251.35      245.54      6.32 o 
   0   1  10       61.47       59.47      6.81 o 
   1   1  10      164.43      165.08      5.10 o 
   2   1  10       20.34       31.67      3.37 o 
   3   1  10      939.70      901.94     10.13 o 
   4   1  10      101.68       97.67      5.30 o 
   5   1  10      201.10      178.56      6.81 o 
   6   1  10      196.92      189.67      7.64 o 
   7   1  10        0.75        5.43      3.51 o 
   8   1  10       12.43        7.75      4.34 o 
  -8   2  10       46.59       53.63      7.22 o 
  -7   2  10        9.51       14.71      3.52 o 
  -6   2  10        0.36       -0.58      2.98 o 
  -5   2  10       37.44       44.14      3.06 o 
  -4   2  10        0.02        3.45      2.42 o 
  -3   2  10       79.25       66.55      3.63 o 
  -2   2  10        0.01        0.72      4.38 o 
  -1   2  10      169.17      184.97      5.80 o 
   0   2  10      214.71      203.78      9.95 o 
   1   2  10       87.73       77.28      4.26 o 
   2   2  10       23.75       24.70      3.23 o 
   3   2  10        0.07        5.02      2.76 o 
   4   2  10       76.39       67.40      4.70 o 
   5   2  10      135.96      135.67      6.19 o 
   6   2  10       30.78       32.40      4.93 o 
   7   2  10       21.24       22.21      4.07 o 
   8   2  10      107.11      116.07      8.71 o 
  -8   3  10        0.82        4.87      3.92 o 
  -7   3  10       12.04       16.28      3.83 o 
  -6   3  10      105.09       83.45      6.60 o 
  -5   3  10       11.14       12.08      2.71 o 
  -4   3  10      569.27      575.93      6.50 o 
  -3   3  10      145.56      128.62      4.27 o 
  -2   3  10      221.16      228.86     10.87 o 
  -1   3  10      183.03      155.77      8.01 o 
   0   3  10      101.10      100.04      7.10 o 
   1   3  10     1104.49     1095.15     17.24 o 
   2   3  10      335.37      347.42     10.50 o 
   3   3  10       83.06       81.39      3.62 o 
   4   3  10      234.19      206.98      5.15 o 
   5   3  10        5.81        2.52      3.93 o 
   6   3  10        7.66        8.59      4.40 o 
   7   3  10       44.75       42.12      4.47 o 
   8   3  10       32.75       31.93      8.15 o 
  -8   4  10        0.00       -2.25      4.01 o 
  -7   4  10      174.09      178.30     11.86 o 
  -6   4  10       11.07       10.97      3.53 o 
  -5   4  10       41.73       45.30      3.25 o 
  -4   4  10       32.88       24.43      3.47 o 
  -3   4  10        3.05        3.71      2.53 o 
  -2   4  10       40.37       26.70      5.88 o 
  -1   4  10        3.19        1.75      5.22 o 
   0   4  10       18.29       15.99      5.28 o 
   1   4  10       28.42       31.64      5.93 o 
   2   4  10       16.17       21.03      5.48 o 
   3   4  10        3.76        3.43      2.65 o 
   4   4  10       46.67       49.91      4.53 o 
   5   4  10       69.44       60.16      5.03 o 
   6   4  10        5.44        4.90      5.34 o 
   7   4  10      324.35      337.06     11.59 o 
  -8   5  10        8.01        6.35      4.09 o 
  -7   5  10        0.56        4.03      3.78 o 
  -6   5  10      151.87      156.30      5.47 o 
  -5   5  10       15.69       11.19      2.69 o 
  -4   5  10      191.10      207.42      9.45 o 
  -3   5  10       40.75       42.86      6.77 o 
  -2   5  10      130.60      125.70      8.09 o 
  -1   5  10        0.11        0.65      4.94 o 
   0   5  10       89.71       83.32      7.10 o 
   1   5  10       49.14       48.12      6.56 o 
   2   5  10      720.02      763.30     24.25 o 
   3   5  10       11.90       10.45      2.87 o 
   4   5  10      994.10      999.69     10.50 o 
   5   5  10        1.58       -3.62      3.62 o 
   6   5  10        6.34        9.41      4.21 o 
   7   5  10        5.10        7.94      7.75 o 
  -7   6  10       37.68       37.38      6.04 o 
  -6   6  10       62.79       61.49      6.08 o 
  -5   6  10        0.58       -1.28      3.30 o 
  -4   6  10        4.90       -0.90      6.31 o 
  -3   6  10       41.34       39.94      6.24 o 
  -2   6  10        0.01        0.85      5.32 o 
  -1   6  10        6.56       10.81      5.85 o 
   0   6  10       28.35       28.12      6.49 o 
   1   6  10       14.29       17.71      7.01 o 
   2   6  10       13.69       21.91      4.10 o 
   3   6  10        0.16        1.33      2.83 o 
   4   6  10       86.16       69.18      6.71 o 
   5   6  10      157.70      153.13      9.62 o 
   6   6  10       39.49       40.74      8.30 o 
   7   6  10       76.43       73.48      8.60 o 
  -7   7  10        5.02        7.21      5.29 o 
  -6   7  10        0.07       -0.21      4.27 o 
  -5   7  10      144.29      128.77      6.57 o 
  -4   7  10      303.16      304.73     11.91 o 
  -3   7  10      274.73      263.46     11.15 o 
  -2   7  10       10.36       11.23      6.09 o 
  -1   7  10       79.44       88.72      8.03 o 
   0   7  10      124.86      122.03      8.67 o 
   1   7  10      231.01      229.69     10.63 o 
   2   7  10        2.83        7.00      3.55 o 
   3   7  10      271.01      270.60     11.89 o 
   4   7  10      132.32      147.59      6.54 o 
   5   7  10       48.60       52.12      5.24 o 
   6   7  10       88.69       90.68      9.56 o 
  -6   8  10      114.44      111.41      7.08 o 
  -5   8  10      106.77       87.66      6.49 o 
  -4   8  10        0.03       -3.89      6.40 o 
  -3   8  10        1.70        2.37      6.32 o 
  -2   8  10      203.40      193.48     10.40 o 
  -1   8  10       11.90       12.30      6.66 o 
   0   8  10       17.00       21.97      6.81 o 
   1   8  10      106.40      106.02      8.46 o 
   2   8  10       22.59       21.95      6.99 o 
   3   8  10       17.99       15.59      4.06 o 
   4   8  10       45.25       43.31      5.03 o 
   5   8  10       19.20       21.57      9.99 o 
   6   8  10      110.83       95.90      9.68 o 
  -6   9  10        3.40       -2.57      7.87 o 
  -5   9  10      101.06       92.89      6.06 o 
  -4   9  10        0.05        1.27      6.20 o 
  -3   9  10      224.16      216.81     10.92 o 
  -2   9  10        5.54        6.09      7.26 o 
  -1   9  10        0.80        6.40      6.54 o 
   0   9  10        0.85        1.38      6.59 o 
   1   9  10       20.48       22.68      7.20 o 
   2   9  10       34.53       28.86      7.40 o 
   3   9  10      469.48      504.24     15.67 o 
   4   9  10        4.89        1.34      5.31 o 
   5   9  10      328.93      313.12     13.26 o 
  -5  10  10       47.34       43.13      4.20 o 
  -4  10  10        6.80       -1.90      7.64 o 
  -3  10  10        2.49        4.46      6.21 o 
  -2  10  10        7.14        5.91      7.06 o 
  -1  10  10       72.39       69.22      8.96 o 
   0  10  10       16.02        9.24      7.65 o 
   1  10  10       18.20        9.13      6.75 o 
   2  10  10       28.98       32.03      7.50 o 
   3  10  10       39.84       38.65      8.38 o 
   4  10  10       30.05       25.67      6.78 o 
   5  10  10      164.48      151.95     10.94 o 
  -4  11  10       90.27       84.42     10.05 o 
  -3  11  10       43.18       55.71      8.50 o 
  -2  11  10      147.76      133.36     11.97 o 
  -1  11  10       27.62       22.63      5.83 o 
   0  11  10       10.32        6.48      4.97 o 
   1  11  10       88.29       91.24      8.97 o 
   2  11  10      125.49      139.16     10.49 o 
   3  11  10      101.51      101.15      9.89 o 
   4  11  10      144.96      149.93     11.02 o 
  -3  12  10        4.05        4.70      6.63 o 
  -2  12  10        2.29        5.92      5.51 o 
  -1  12  10       96.39      100.97      7.54 o 
   0  12  10        7.08        3.90      5.12 o 
   1  12  10        2.99        2.96      7.24 o 
   2  12  10        4.34        0.96      8.58 o 
   3  12  10       14.24       18.43      8.74 o 
  -1  13  10       13.13       11.43      5.62 o 
   0  13  10       44.19       39.17      9.39 o 
  -7   0  11        8.19        5.59      5.14 o 
  -5   0  11       92.92       95.06      6.12 o 
  -3   0  11       56.80       44.29      6.71 o 
  -1   0  11      733.10      859.80     16.02 o 
   1   0  11     1339.15     1285.36     18.48 o 
   3   0  11     2415.20     2330.47     17.52 o 
   5   0  11      362.92      348.48     12.68 o 
   7   0  11       15.89       15.20      7.13 o 
  -8   1  11       11.86       14.10      4.82 o 
  -7   1  11        8.86        5.09      3.51 o 
  -6   1  11        8.78        5.10      3.28 o 
  -5   1  11       14.70       17.83      3.11 o 
  -4   1  11     1000.59     1014.33      8.66 o 
  -3   1  11        9.99        6.93      2.62 o 
  -2   1  11     1016.61      976.40     12.39 o 
  -1   1  11      242.67      243.98      6.85 o 
   0   1  11      194.45      179.96      5.76 o 
   1   1  11        3.69       -2.13      3.38 o 
   2   1  11      125.91      121.56      5.01 o 
   3   1  11      223.68      221.58      4.41 o 
   4   1  11      154.72      147.37      6.11 o 
   5   1  11      158.10      158.59      8.18 o 
   6   1  11       32.57       39.40      5.63 o 
   7   1  11      466.71      444.48     11.69 o 
  -8   2  11       14.79       12.23      4.79 o 
  -7   2  11       43.37       49.52      4.43 o 
  -6   2  11       22.62       19.55      3.72 o 
  -5   2  11        1.70        5.83      2.81 o 
  -4   2  11        0.04        2.35      2.40 o 
  -3   2  11        8.24        7.14      3.04 o 
  -2   2  11      127.06      126.08      8.16 o 
  -1   2  11        0.43       -1.43      3.55 o 
   0   2  11      168.78      165.28      5.70 o 
   1   2  11      191.20      207.21      6.04 o 
   2   2  11     1157.88     1121.29     12.26 o 
   3   2  11        0.75        3.22      3.54 o 
   4   2  11      391.56      377.23     12.20 o 
   5   2  11       52.38       45.69      5.17 o 
   6   2  11        7.57        7.90      4.39 o 
   7   2  11        3.87        2.48      4.53 o 
  -8   3  11       10.09       10.56      5.46 o 
  -7   3  11        2.43        3.12      3.96 o 
  -6   3  11      138.37      133.16      4.40 o 
  -5   3  11      795.12      804.44     14.54 o 
  -4   3  11      400.30      410.48      7.45 o 
  -3   3  11     1595.97     1586.15     12.72 o 
  -2   3  11        2.03        1.34      2.19 o 
  -1   3  11      327.97      283.47     10.36 o 
   0   3  11      265.82      265.02     10.40 o 
   1   3  11       50.37       35.79      6.48 o 
   2   3  11       27.32       29.32      5.60 o 
   3   3  11        0.38        5.31      3.96 o 
   4   3  11        0.07        1.23      2.81 o 
   5   3  11      320.67      302.65     15.96 o 
   6   3  11        0.30        3.13      4.06 o 
   7   3  11      175.99      196.66     12.81 o 
  -7   4  11        0.95        5.01      3.91 o 
  -6   4  11      105.37      104.02      4.93 o 
  -5   4  11       70.91       58.38      3.73 o 
  -4   4  11       94.28       95.50      4.56 o 
  -3   4  11       86.23       84.86      8.32 o 
  -2   4  11       49.85       50.89      6.67 o 
  -1   4  11       90.61       83.37      7.52 o 
   0   4  11     2730.38     2712.29     28.95 o 
   1   4  11     1037.11     1079.76     18.67 o 
   2   4  11      574.91      595.05     14.15 o 
   3   4  11       15.77       22.87      3.28 o 
   4   4  11      439.23      452.61      7.48 o 
   5   4  11       44.24       33.28      4.84 o 
   6   4  11       27.51       31.53      4.92 o 
   7   4  11        2.12       -1.20      4.89 o 
  -7   5  11        2.14        3.95      3.45 o 
  -6   5  11       13.09       15.08      4.63 o 
  -5   5  11        1.63        1.04      3.52 o 
  -4   5  11        6.96        0.83      5.61 o 
  -3   5  11      216.10      207.31     10.14 o 
  -2   5  11      102.64       98.48      7.61 o 
  -1   5  11      188.01      184.66      9.27 o 
   0   5  11       59.43       52.19      7.52 o 
   1   5  11        1.11        6.12      6.47 o 
   2   5  11       12.17       15.91      3.83 o 
   3   5  11       69.09       72.38      3.95 o 
   4   5  11        0.79        0.70      3.03 o 
   5   5  11        0.94       -3.68      4.47 o 
   6   5  11       16.44       23.04      5.28 o 
   7   5  11      137.06      154.23     11.04 o 
  -7   6  11       83.50       88.98      7.46 o 
  -6   6  11        5.09        9.70      4.55 o 
  -5   6  11        5.26        2.03      3.55 o 
  -4   6  11        8.17        4.72      6.64 o 
  -3   6  11       11.76        6.69      6.47 o 
  -2   6  11       14.70       24.42      6.85 o 
  -1   6  11       75.98       97.84      8.24 o 
   0   6  11        1.21        0.82      6.06 o 
   1   6  11     2322.62     2432.08     28.92 o 
   2   6  11        0.16        7.15      3.91 o 
   3   6  11      390.61      395.04      6.90 o 
   4   6  11      308.09      315.00      8.47 o 
   5   6  11        3.04        7.88      5.92 o 
   6   6  11       33.50       33.06      7.08 o 
  -6   7  11      255.70      234.07      9.00 o 
  -5   7  11       49.34       39.70      5.49 o 
  -4   7  11      408.73      391.96     13.88 o 
  -3   7  11      261.52      260.65     11.84 o 
  -2   7  11      483.82      484.56     14.49 o 
  -1   7  11        1.24        1.03      6.16 o 
   0   7  11      204.03      198.81     10.67 o 
   1   7  11       46.72       57.08      8.11 o 
   2   7  11        1.62        8.30      3.72 o 
   3   7  11        1.49       -0.66      5.00 o 
   4   7  11      179.64      177.75      7.11 o 
   5   7  11      139.62      137.28      6.93 o 
   6   7  11      172.68      171.20     10.97 o 
  -6   8  11        7.38       11.40      5.14 o 
  -5   8  11        1.40       -2.14      4.19 o 
  -4   8  11        1.25       -0.63      5.72 o 
  -3   8  11       28.80       25.56      7.19 o 
  -2   8  11       25.63       19.29      7.53 o 
  -1   8  11       51.16       62.28      8.29 o 
   0   8  11      174.60      192.98     10.94 o 
   1   8  11       13.75       25.56      7.53 o 
   2   8  11      217.64      226.27     11.79 o 
   3   8  11      392.96      420.21     12.38 o 
   4   8  11       15.15        9.45      4.73 o 
   5   8  11      228.08      212.51      8.38 o 
  -5   9  11       77.93       88.46      6.55 o 
  -4   9  11      121.18      104.54      9.33 o 
  -3   9  11      301.40      293.89     13.12 o 
  -2   9  11       87.87      100.67      9.55 o 
  -1   9  11      126.83      128.46     10.38 o 
   0   9  11        7.29        3.83      7.27 o 
   1   9  11       18.23       18.61      7.21 o 
   2   9  11       32.37       31.33      7.29 o 
   3   9  11       17.00       28.68      8.32 o 
   4   9  11       97.65      113.88      9.76 o 
   5   9  11        0.32        1.20      6.53 o 
  -5  10  11       44.17       41.86      4.82 o 
  -4  10  11        0.38       -1.11      6.57 o 
  -3  10  11       17.97       12.48      6.69 o 
  -2  10  11       40.09       43.31      8.76 o 
  -1  10  11       71.64       80.67      8.69 o 
   0  10  11       82.89      103.10      9.16 o 
   1  10  11       61.58       64.89      9.72 o 
   2  10  11      674.43      703.39     19.40 o 
   3  10  11      195.27      211.08     12.68 o 
   4  10  11      128.61      149.07     11.50 o 
  -4  11  11        1.17        5.98      8.05 o 
  -3  11  11       48.12       62.49     10.06 o 
  -2  11  11       26.99       24.22     14.68 o 
  -1  11  11      191.88      214.56     10.18 o 
   0  11  11        0.42       -3.97      6.03 o 
   1  11  11       16.82        7.12      7.97 o 
   2  11  11        0.02       -2.05      8.59 o 
   3  11  11       94.56      111.23     11.46 o 
  -2  12  11        3.49        5.74      5.99 o 
  -1  12  11       17.02       21.93     13.45 o 
   0  12  11       31.25       35.47      5.97 o 
   1  12  11       31.61       27.98      8.84 o 
  -6   0  12       24.88       27.12      5.87 o 
  -4   0  12      683.50      689.12     18.49 o 
  -2   0  12     1741.16     1744.73     24.25 o 
   0   0  12      491.68      446.02     12.34 o 
   2   0  12      109.18      115.35      7.28 o 
   4   0  12        4.42        7.11      5.55 o 
   6   0  12      254.74      244.32     12.99 o 
  -7   1  12       70.72       85.10      4.96 o 
  -6   1  12       18.13       22.28      3.75 o 
  -5   1  12        5.25        6.79      2.95 o 
  -4   1  12       25.37       27.46      2.84 o 
  -3   1  12       56.95       45.66      3.21 o 
  -2   1  12       77.56       91.05      5.99 o 
  -1   1  12       16.29       15.04      3.99 o 
   0   1  12        4.44        3.59      3.44 o 
   1   1  12      282.20      279.62      7.04 o 
   2   1  12      412.40      385.25      8.22 o 
   3   1  12        7.97        8.11      2.93 o 
   4   1  12        6.49        3.58      4.20 o 
   5   1  12       11.16        7.75      4.52 o 
   6   1  12        9.33       12.69      5.04 o 
   7   1  12        2.86        4.74      5.33 o 
  -7   2  12       29.84       36.89      4.28 o 
  -6   2  12      150.78      132.87      5.19 o 
  -5   2  12      880.00      931.44      9.25 o 
  -4   2  12      103.16      107.57      3.78 o 
  -3   2  12      394.98      408.65      9.33 o 
  -2   2  12      356.34      343.64     11.78 o 
  -1   2  12      419.45      403.10      8.78 o 
   0   2  12      458.66      465.12     18.68 o 
   1   2  12       30.10       26.73      3.82 o 
   2   2  12        6.88        4.78      3.33 o 
   3   2  12       26.93       31.29      3.30 o 
   4   2  12       89.62       86.19      5.54 o 
   5   2  12       30.26       22.37      4.98 o 
   6   2  12      185.77      164.62      8.13 o 
   7   2  12        9.93        9.37      5.00 o 
  -7   3  12       10.11       11.84      4.11 o 
  -6   3  12      127.44      139.58      6.93 o 
  -5   3  12        6.66        7.63      2.93 o 
  -4   3  12        9.68       16.39      3.46 o 
  -3   3  12       27.14       28.99      3.68 o 
  -2   3  12        8.67        3.95      5.14 o 
  -1   3  12      480.11      528.46     14.16 o 
   0   3  12       56.56       49.20      6.93 o 
   1   3  12        0.28       -5.73      5.73 o 
   2   3  12       32.46       23.07      6.03 o 
   3   3  12        3.58        4.78      2.99 o 
   4   3  12       70.63       74.27      6.11 o 
   5   3  12       13.42        8.45      4.35 o 
   6   3  12        3.41        2.68      4.78 o 
   7   3  12        1.12        7.00      5.78 o 
  -7   4  12       48.87       48.21      5.19 o 
  -6   4  12       28.44       21.40      4.13 o 
  -5   4  12        2.80        0.60      3.50 o 
  -4   4  12        3.83        5.99      5.79 o 
  -3   4  12      855.04      888.61     18.74 o 
  -2   4  12        1.11        0.00      5.47 o 
  -1   4  12      572.27      569.36     14.95 o 
   0   4  12       87.06       74.25      7.79 o 
   1   4  12      397.34      387.63     12.78 o 
   2   4  12       77.92       76.79      7.69 o 
   3   4  12        4.01        3.07      2.75 o 
   4   4  12       16.68       14.55      3.21 o 
   5   4  12       16.55       15.61      4.72 o 
   6   4  12        1.09        2.15      4.72 o 
  -7   5  12       64.34       73.66      7.47 o 
  -6   5  12       73.70       73.29      6.67 o 
  -5   5  12       88.41       93.05      5.01 o 
  -4   5  12        3.12       -2.54      6.30 o 
  -3   5  12        0.13       -2.33      6.61 o 
  -2   5  12      144.47      150.94      9.66 o 
  -1   5  12      124.60      132.13      9.02 o 
   0   5  12      693.22      732.70     17.06 o 
   1   5  12       33.40       28.50      6.48 o 
   2   5  12        6.60        8.89      3.69 o 
   3   5  12       36.85       36.61      3.61 o 
   4   5  12       10.68       10.57      3.26 o 
   5   5  12        0.87        1.00      4.08 o 
   6   5  12       30.26       27.26      4.90 o 
  -6   6  12        0.37       -0.42      5.07 o 
  -5   6  12      177.15      159.44      5.97 o 
  -4   6  12      190.32      179.30     10.75 o 
  -3   6  12      346.10      338.98     13.25 o 
  -2   6  12      392.39      388.16     13.53 o 
  -1   6  12       37.73       36.16      7.59 o 
   0   6  12      201.60      207.33     10.81 o 
   1   6  12        2.31        5.79      6.10 o 
   2   6  12      153.25      159.39      8.96 o 
   3   6  12      123.63      121.87      5.29 o 
   4   6  12       33.01       33.33      4.80 o 
   5   6  12      175.14      183.64     10.75 o 
   6   6  12       27.25       20.44      8.24 o 
  -6   7  12       34.97       36.46      6.47 o 
  -5   7  12       82.62       81.42      4.83 o 
  -4   7  12       37.95       35.94      7.77 o 
  -3   7  12        3.65       -1.05      6.27 o 
  -2   7  12        0.02        6.21      7.41 o 
  -1   7  12       37.85       36.95      7.07 o 
   0   7  12      252.55      234.81     11.38 o 
   1   7  12       54.57       61.62      8.20 o 
   2   7  12      181.68      210.57      7.28 o 
   3   7  12       73.89       79.09      5.52 o 
   4   7  12        4.05        6.74      5.36 o 
   5   7  12        3.41        0.14      5.87 o 
  -5   8  12       68.11       65.15      6.43 o 
  -4   8  12      330.26      315.59     13.33 o 
  -3   8  12       53.71       37.94      8.34 o 
  -2   8  12      224.81      221.78     11.94 o 
  -1   8  12       59.90       49.50      8.42 o 
   0   8  12       47.21       41.57      8.48 o 
   1   8  12      122.37      112.57      9.35 o 
   2   8  12       19.94       23.20      7.40 o 
   3   8  12        9.36       12.51      3.95 o 
   4   8  12      110.61      118.38      6.86 o 
   5   8  12       13.71       27.00      5.02 o 
  -5   9  12        5.68        2.28      4.96 o 
  -4   9  12       17.16       26.46      6.97 o 
  -3   9  12       11.62       22.65      8.01 o 
  -2   9  12      176.87      162.72     11.02 o 
  -1   9  12       20.29       32.43      8.40 o 
   0   9  12        5.19        6.55      7.28 o 
   1   9  12      366.63      378.30     14.99 o 
   2   9  12       86.82       92.15     10.31 o 
   3   9  12       17.18       24.08      8.35 o 
   4   9  12       24.37       44.55      8.86 o 
  -4  10  12       70.38       71.18      9.42 o 
  -3  10  12       42.35       57.54      9.19 o 
  -2  10  12      141.95      156.53     11.60 o 
  -1  10  12      151.24      156.52     10.76 o 
   0  10  12        1.22        9.11      7.75 o 
   1  10  12        2.65        8.76      6.88 o 
   2  10  12       84.36      102.55     10.44 o 
   3  10  12        0.58        1.31      6.20 o 
  -2  11  12       87.76       74.99      7.84 o 
  -1  11  12       14.49       17.78      8.21 o 
   0  11  12        8.70        6.89      5.51 o 
   1  11  12        0.52        2.15      7.49 o 
   2  11  12       60.66       77.56      9.31 o 
  -7   0  13       23.23       23.31      6.33 o 
  -5   0  13        5.85        7.78      4.68 o 
  -3   0  13        5.61       -1.25      5.85 o 
  -1   0  13        0.01        4.24      5.56 o 
   1   0  13        0.07       -0.63      4.30 o 
   3   0  13      388.52      396.72     12.38 o 
   5   0  13      241.99      240.83     11.97 o 
  -7   1  13       10.49        6.09      3.86 o 
  -6   1  13       47.51       44.78      4.49 o 
  -5   1  13      219.51      209.67      6.01 o 
  -4   1  13       46.17       43.12      3.27 o 
  -3   1  13        2.75       -0.49      3.23 o 
  -2   1  13      138.84      131.47      6.15 o 
  -1   1  13        2.16       -1.34      3.80 o 
   0   1  13       41.68       42.02      4.27 o 
   1   1  13        0.01       -1.68      3.34 o 
   2   1  13      151.45      137.70      5.76 o 
   3   1  13       69.33       70.11      7.36 o 
   4   1  13       56.34       48.64      4.69 o 
   5   1  13        9.28        7.23      4.60 o 
   6   1  13        0.35       -2.69      5.27 o 
  -7   2  13       56.21       58.66      6.88 o 
  -6   2  13       30.05       36.39      4.39 o 
  -5   2  13       14.12       15.81      3.16 o 
  -4   2  13       19.88       24.28      2.85 o 
  -3   2  13        1.58        1.44      3.18 o 
  -2   2  13       13.36        9.94      5.73 o 
  -1   2  13      222.46      207.23      7.09 o 
   0   2  13       14.68       18.30      3.98 o 
   1   2  13        8.53       10.69      3.85 o 
   2   2  13       14.97       15.25      3.77 o 
   3   2  13      199.23      207.23      5.59 o 
   4   2  13      136.36      135.30      6.35 o 
   5   2  13       97.03       93.34      6.45 o 
   6   2  13      157.66      166.67      8.32 o 
  -7   3  13        0.65        5.37      4.37 o 
  -6   3  13        6.30        3.95      3.14 o 
  -5   3  13        1.51        4.00      2.98 o 
  -4   3  13       11.42       10.11      6.05 o 
  -3   3  13       51.80       50.63      7.45 o 
  -2   3  13       34.03       36.54      6.60 o 
  -1   3  13        7.22        9.02      6.39 o 
   0   3  13       25.94       13.07      6.63 o 
   1   3  13       10.88        1.58      5.76 o 
   2   3  13      188.11      180.07      9.84 o 
   3   3  13       62.57       63.15      5.97 o 
   4   3  13       22.99       25.44      4.29 o 
   5   3  13       44.52       28.40      5.15 o 
   6   3  13       30.22       31.13      7.98 o 
  -6   4  13       55.21       53.92      5.96 o 
  -5   4  13       65.35       63.65      4.88 o 
  -4   4  13       51.74       39.01      7.63 o 
  -3   4  13        5.03       13.78      6.26 o 
  -2   4  13       61.08       67.09      7.71 o 
  -1   4  13       13.43        8.37      6.64 o 
   0   4  13        6.32        1.66      6.35 o 
   1   4  13        3.59       -2.77      6.36 o 
   2   4  13       95.01      105.99      8.53 o 
   3   4  13        0.08        1.75      3.31 o 
   4   4  13      265.80      270.64     10.46 o 
   5   4  13        3.82        3.56      5.95 o 
   6   4  13      189.22      182.05      8.50 o 
  -6   5  13        0.15       -2.48      4.43 o 
  -5   5  13       71.13       70.05      5.21 o 
  -4   5  13       14.56       13.81      7.19 o 
  -3   5  13      142.44      129.61      9.20 o 
  -2   5  13        0.36       -0.48      6.13 o 
  -1   5  13        5.27       -2.05      7.07 o 
   0   5  13       13.49       18.79      7.37 o 
   1   5  13       88.81       87.92      7.97 o 
   2   5  13        0.00        3.99      4.09 o 
   3   5  13      252.21      250.31      6.20 o 
   4   5  13        0.37        0.14      3.15 o 
   5   5  13       58.78       60.80      5.64 o 
  -6   6  13       41.80       37.34      5.52 o 
  -5   6  13        0.52       -2.72      6.47 o 
  -4   6  13       13.46       20.61      7.78 o 
  -3   6  13       27.21       17.10      6.52 o 
  -2   6  13      128.42      126.26      9.38 o 
  -1   6  13       15.91       14.18      7.18 o 
   0   6  13       13.44       10.13      7.19 o 
   1   6  13      109.52      115.90      9.05 o 
   2   6  13        3.50        9.47      4.35 o 
   3   6  13       59.62       69.88      4.29 o 
   4   6  13       60.72       63.85      5.79 o 
   5   6  13      105.23      104.65      9.34 o 
  -5   7  13       41.19       38.75      4.44 o 
  -4   7  13       53.69       55.15      8.03 o 
  -3   7  13        0.02       -4.92      7.61 o 
  -2   7  13        3.23       -1.84      7.44 o 
  -1   7  13       14.28        5.97      6.85 o 
   0   7  13        0.23        0.49      6.14 o 
   1   7  13        6.16        6.40      7.47 o 
   2   7  13      101.65      113.66      6.58 o 
   3   7  13      113.21      123.88      6.54 o 
   4   7  13       60.07       60.29     10.76 o 
   5   7  13      101.45      104.92      9.69 o 
  -5   8  13        7.39        4.57      5.26 o 
  -4   8  13       18.01       13.85      8.60 o 
  -3   8  13        5.51       -0.39      6.56 o 
  -2   8  13       17.12       20.31      6.94 o 
  -1   8  13       31.37       37.17      8.05 o 
   0   8  13        0.76        5.39      7.33 o 
   1   8  13       69.34       65.25      9.31 o 
   2   8  13       59.33       64.60      9.38 o 
   3   8  13       47.57       61.17      9.41 o 
   4   8  13        9.67       10.52      4.43 o 
  -4   9  13       50.70       38.51      8.22 o 
  -3   9  13        0.65       -0.06      6.62 o 
  -2   9  13       23.30       27.42      7.57 o 
  -1   9  13        3.63        6.02      7.66 o 
   0   9  13       51.59       48.26      7.81 o 
   1   9  13       20.88       23.58      8.39 o 
   2   9  13      157.34      167.27     10.96 o 
   3   9  13        0.22       -0.55      6.92 o 
  -3  10  13      116.70      113.55     11.17 o 
  -2  10  13        6.90       15.89      8.98 o 
  -1  10  13       75.06       83.54      9.53 o 
   0  10  13        4.72        7.36      8.23 o 
   1  10  13        2.12        6.53      8.27 o 
   2  10  13        3.58       11.65      8.36 o 
  -6   0  14       84.85       94.96      7.71 o 
  -4   0  14       43.31       44.09      5.54 o 
  -2   0  14      149.90      159.96     10.19 o 
   0   0  14       98.60      104.95      8.31 o 
   2   0  14      805.60      812.73     17.44 o 
   4   0  14        0.08       -3.35      5.58 o 
   6   0  14      115.38      108.36      9.75 o 
  -6   1  14        0.27        0.69      3.35 o 
  -5   1  14       59.75       55.42      4.21 o 
  -4   1  14      193.65      199.60      7.54 o 
  -3   1  14      126.53      120.85      6.56 o 
  -2   1  14       99.68       85.96      6.00 o 
  -1   1  14      155.27      139.36      6.60 o 
   0   1  14        5.32       11.45      4.13 o 
   1   1  14        0.71        2.81      3.88 o 
   2   1  14       14.99       23.31      4.40 o 
   3   1  14      296.46      323.70      6.95 o 
   4   1  14       26.51       35.92      5.44 o 
   5   1  14      147.64      144.71      8.78 o 
   6   1  14       53.17       40.61      6.50 o 
  -6   2  14        0.19        1.93      3.29 o 
  -5   2  14       44.92       43.10      5.42 o 
  -4   2  14        0.61       -0.32      2.81 o 
  -3   2  14       39.77       49.68      3.85 o 
  -2   2  14       17.26        9.39      7.01 o 
  -1   2  14      162.43      173.70     10.14 o 
   0   2  14      337.63      344.46      9.42 o 
   1   2  14      231.29      222.05      7.31 o 
   2   2  14       50.55       47.40      4.71 o 
   3   2  14       81.03       92.62      6.45 o 
   4   2  14       42.48       46.65      5.50 o 
   5   2  14        1.03       -1.11      4.57 o 
  -6   3  14        1.08        0.21      4.30 o 
  -5   3  14        0.05       -1.31      3.88 o 
  -4   3  14       61.48       51.22      7.93 o 
  -3   3  14      101.29      100.52      9.40 o 
  -2   3  14      121.05      129.05      9.42 o 
  -1   3  14      242.56      238.49     11.78 o 
   0   3  14        7.35       -0.66      5.43 o 
   1   3  14       30.11       24.20      6.38 o 
   2   3  14       45.68       66.94      7.93 o 
   3   3  14       10.20       10.46      3.49 o 
   4   3  14      311.84      332.27      9.33 o 
   5   3  14        0.81       -1.46      4.64 o 
  -6   4  14       16.05       12.03      7.49 o 
  -5   4  14        0.09       -2.56      3.76 o 
  -4   4  14        9.47        8.07      6.60 o 
  -3   4  14       60.33       62.95      7.79 o 
  -2   4  14        3.87        1.20      7.04 o 
  -1   4  14      253.03      281.72     12.25 o 
   0   4  14      100.03       88.16      8.93 o 
   1   4  14       91.47      102.31      9.27 o 
   2   4  14      104.13       76.33      8.24 o 
   3   4  14       87.05       96.51      6.05 o 
   4   4  14       43.74       37.30      4.75 o 
   5   4  14        7.70        3.79      4.34 o 
  -5   5  14       16.81       13.27      7.05 o 
  -4   5  14      135.80      134.99      9.97 o 
  -3   5  14       89.28       73.77      8.35 o 
  -2   5  14      332.89      322.90     13.39 o 
  -1   5  14       18.98        9.85      6.53 o 
   0   5  14       96.40       81.31      8.69 o 
   1   5  14        3.53        1.16      5.73 o 
   2   5  14       38.54       48.76      7.30 o 
   3   5  14       32.08       49.40      4.10 o 
   4   5  14       74.49       79.80      6.06 o 
   5   5  14       88.40       89.65      6.67 o 
  -5   6  14        0.25       -1.96      3.72 o 
  -4   6  14       16.72       18.62      7.35 o 
  -3   6  14       22.25       14.76      7.00 o 
  -2   6  14       92.37      106.65     10.17 o 
  -1   6  14       65.55       61.54      8.38 o 
   0   6  14      553.11      585.32     17.47 o 
   1   6  14      115.98      116.83      9.91 o 
   2   6  14       16.42       21.32      9.07 o 
   3   6  14      149.32      161.12      5.67 o 
   4   6  14        1.31       -4.35     10.31 o 
  -4   7  14       39.23       26.64      7.42 o 
  -3   7  14      107.19      124.77     10.88 o 
  -2   7  14        1.37       -4.72      7.08 o 
  -1   7  14      117.93      107.84     10.13 o 
   0   7  14        0.27        0.39      6.68 o 
   1   7  14       37.59       34.96      8.03 o 
   2   7  14       39.16       41.00      4.90 o 
   3   7  14       81.30       97.54      6.17 o 
   4   7  14       28.12       21.87      5.24 o 
  -3   8  14        5.36        5.18      8.45 o 
  -2   8  14       52.56       60.66      9.71 o 
  -1   8  14        3.90       -0.50      8.45 o 
   0   8  14       75.56       99.17      9.83 o 
   1   8  14       21.02       19.77      8.30 o 
   2   8  14      301.50      325.88     14.11 o 
   3   8  14        0.00        7.14      6.33 o 
  -2   9  14        8.02        5.24      8.15 o 
  -1   9  14       46.34       66.38     10.22 o 
   0   9  14        6.10        4.19      6.72 o 
   1   9  14       21.78       14.15      7.29 o 
   2   9  14       10.92       23.22      8.55 o 
  -5   0  15      497.14      535.65     13.07 o 
  -3   0  15      131.94      141.12      5.71 o 
  -1   0  15       16.40       14.86      5.97 o 
   1   0  15        0.41        3.26      6.14 o 
   3   0  15       13.94       22.13      6.98 o 
   5   0  15        0.74       -6.09      7.92 o 
  -5   1  15        0.33        0.72      3.31 o 
  -4   1  15        0.12       -1.71      2.78 o 
  -3   1  15        6.66        5.55      3.02 o 
  -2   1  15       30.54       41.35      5.51 o 
  -1   1  15      104.99      100.03      6.22 o 
   0   1  15      182.05      189.02      7.32 o 
   1   1  15       32.87       35.50      4.65 o 
   2   1  15        2.13        3.11      3.70 o 
   3   1  15      155.46      137.22      6.44 o 
   4   1  15       45.71       48.70      5.89 o 
   5   1  15       19.65       17.32      5.16 o 
  -5   2  15       76.65       69.41      3.81 o 
  -4   2  15       18.73       10.28      4.98 o 
  -3   2  15       17.58       18.33      7.54 o 
  -2   2  15       16.38       17.96      6.98 o 
  -1   2  15      190.58      193.28     11.09 o 
   0   2  15       32.25       24.69      4.35 o 
   1   2  15        2.63       -0.11      3.92 o 
   2   2  15        0.40        1.69      5.55 o 
   3   2  15       99.00       99.58      7.83 o 
   4   2  15       11.75        8.93      5.13 o 
   5   2  15        6.58       -0.54      4.84 o 
  -5   3  15        5.16        8.36      4.21 o 
  -4   3  15       14.71       19.49      4.51 o 
  -3   3  15        0.78        4.21      6.03 o 
  -2   3  15       28.26       33.12      7.71 o 
  -1   3  15       81.11       89.37      9.08 o 
   0   3  15        8.44        2.58      6.62 o 
   1   3  15      271.06      283.66     12.46 o 
   2   3  15       39.55       31.21      6.27 o 
   3   3  15       12.21       14.86      4.50 o 
   4   3  15        9.38       11.38      4.79 o 
  -5   4  15       18.52       11.18      3.73 o 
  -4   4  15      424.63      429.17     15.89 o 
  -3   4  15       64.20       62.26      8.38 o 
  -2   4  15      152.31      154.04     11.17 o 
  -1   4  15        6.48        5.77      7.45 o 
   0   4  15       28.34       19.04      6.40 o 
   1   4  15        0.87       -4.18      6.26 o 
   2   4  15        0.33       -3.54      7.28 o 
   3   4  15        0.03        1.89      3.94 o 
   4   4  15       79.96       62.95      5.81 o 
  -4   5  15        0.11        2.94      7.23 o 
  -3   5  15      177.02      182.52     11.29 o 
  -2   5  15        5.73       12.99      8.00 o 
  -1   5  15      208.81      228.94     12.49 o 
   0   5  15       91.74       58.24      8.06 o 
   1   5  15      531.16      474.24     15.80 o 
   2   5  15       71.40       74.09     12.54 o 
   3   5  15        0.24        2.09      4.34 o 
   4   5  15        0.05       -2.45      4.63 o 
  -4   6  15       15.31       20.25      7.49 o 
  -3   6  15      220.38      224.65     13.15 o 
  -2   6  15        3.14        0.06      7.71 o 
  -1   6  15       37.41       27.82      7.99 o 
   0   6  15        0.01       -5.17      7.17 o 
   1   6  15        2.33       -0.84      7.65 o 
   2   6  15        0.07        4.64      4.54 o 
   3   6  15        4.82       -6.75      7.30 o 
  -3   7  15        3.81        9.07      6.94 o 
  -2   7  15       36.66       42.86      9.15 o 
  -1   7  15        7.58        5.63      8.23 o 
   0   7  15      117.88      104.28      9.73 o 
   1   7  15      489.12      443.11     16.22 o 
   2   7  15      100.88      111.88      6.56 o 
  -2   8  15       10.07        5.92      7.99 o 
  -1   8  15       26.40       21.47      8.70 o 
   0   8  15        2.24        7.36      8.44 o 
   1   8  15        2.86        0.35      7.49 o 
  -4   0  16        6.24        5.49      4.60 o 
  -2   0  16        0.04        4.13      5.92 o 
   0   0  16      112.68      107.98      9.34 o 
   2   0  16      296.52      313.20     13.01 o 
   4   0  16      239.28      225.44     12.00 o 
  -4   1  16       88.66       77.50      4.93 o 
  -3   1  16        4.07        7.00      7.12 o 
  -2   1  16       38.46       35.51      5.44 o 
  -1   1  16       51.03       48.15      5.73 o 
   0   1  16       11.12       13.12      4.63 o 
   1   1  16       92.73       97.02      6.23 o 
   2   1  16        7.27        2.99      4.31 o 
   3   1  16       44.06       46.81      5.71 o 
   4   1  16       19.15       19.30      5.63 o 
  -4   2  16        5.54        3.21      4.13 o 
  -3   2  16       22.38        8.17      7.09 o 
  -2   2  16       85.30       83.00      9.30 o 
  -1   2  16       18.75        7.85      6.29 o 
   0   2  16        7.82       13.88      6.52 o 
   1   2  16        1.69       -1.21      4.12 o 
   2   2  16       13.11       20.96      6.77 o 
   3   2  16      139.80      150.27      7.24 o 
   4   2  16      106.90      109.35      7.31 o 
  -4   3  16        7.73        8.69      4.00 o 
  -3   3  16        8.48       26.77      8.06 o 
  -2   3  16       13.70       13.14      7.62 o 
  -1   3  16        5.11        4.50      6.26 o 
   0   3  16      117.57      109.77     10.13 o 
   1   3  16       87.66       72.66      8.18 o 
   2   3  16       80.85       55.74      8.50 o 
   3   3  16       11.89       12.75      3.82 o 
  -4   4  16        2.43       -2.27      7.66 o 
  -3   4  16       16.56       20.34      8.63 o 
  -2   4  16        0.00       -0.24      7.96 o 
  -1   4  16        0.38       -5.25      7.11 o 
   0   4  16       17.23       11.39      7.50 o 
   1   4  16       91.22      103.85     10.09 o 
   2   4  16       24.76       14.11      7.43 o 
   3   4  16       61.99       69.52      5.07 o 
  -3   5  16        0.43        1.21      6.36 o 
  -2   5  16       29.73       31.08      8.53 o 
  -1   5  16       12.45        9.92      6.53 o 
   0   5  16       11.11        3.67      8.42 o 
   1   5  16       30.02       14.49      8.12 o 
   2   5  16      127.06      129.35     15.70 o 
  -2   6  16        0.92       -2.68      7.12 o 
  -1   6  16       73.55       65.72      9.60 o 
   0   6  16      181.35      158.08     11.00 o 
   1   6  16       60.27       58.59      9.00 o 
   2   6  16        0.68        4.84      6.42 o 
   0   7  16        1.38       -8.64      8.64 o 
  -3   0  17       76.67       80.88      5.34 o 
  -1   0  17      312.03      325.81     13.94 o 
   1   0  17      293.41      318.68     13.46 o 
  -3   1  17        3.70        0.46      8.84 o 
  -2   1  17       52.43       51.24      9.33 o 
  -1   1  17       11.17       11.85      5.48 o 
   0   1  17       15.34        7.82      5.12 o 
   1   1  17        0.04        1.06      4.64 o 
   2   1  17      106.83      125.82     10.08 o 
  -3   2  17       24.00       22.79      8.90 o 
  -2   2  17      140.27      160.87     12.50 o 
  -1   2  17      134.56      153.99     10.60 o 
   0   2  17       62.81       77.01      8.75 o 
   1   2  17      145.42      162.22     11.67 o 
   2   2  17      146.33      148.54     11.04 o 
  -2   3  17       20.14       11.17      8.78 o 
  -1   3  17        2.19       -4.06      6.75 o 
   0   3  17        3.33       -6.25      7.40 o 
   1   3  17        6.86       20.09      7.93 o 
   2   3  17        0.67       -6.92      6.92 o 
  -2   4  17      173.81      194.84     13.50 o 
  -1   4  17        6.74       11.38      6.65 o 
   0   4  17      355.70      382.93     15.72 o 
   1   4  17        9.44        4.85      7.00 o 
                                                 
